# Supplementary material for: Dental caries in the fossil record: a window to the evolution of dietary plasticity in an extinct bear
Source: Sci Rep. 2017 Dec 19;7:17813. doi: 10.1038/s41598-017-18116-0 (PMC5736623; doi:10.1038/s41598-017-18116-0)
Supplement: Supplementary file 2 — Supplementary Data [file 41598_2017_18116_MOESM2_ESM.xlsx]

## Sheet: Living bears
MUSEUM	NUMBER	SPECIES	SEX	REGION	LOCALITY	Affected/unnafected	Location on toothrow
USNM (USA)	234012	Ursus arctos	indet	Alaska	Admiralty Island, White Water Bay	Unnnafected
USNM (USA)	234013	Ursus arctos	indet	Alaska	Admiralty Island, White Water Bay	Unnnafected
USNM (USA)	234014	Ursus arctos	indet	Alaska	Admiralty Island, White Water Bay	Unnnafected
USNM (USA)	234015	Ursus arctos	indet	Alaska	Admiralty Island, White Water Bay	Unnnafected
USNM (USA)	234060	Ursus arctos	indet	Alaska	Yakutat Bay, N Side	Unnnafected
USNM (USA)	234061	Ursus arctos	indet	Alaska	Yakutat Bay, N Side	Unnnafected
USNM (USA)	234062	Ursus arctos	indet	Alaska	Yakutat Bay, N Side	Unnnafected
USNM (USA)	234063	Ursus arctos	indet	Alaska	Yakutat Bay, N Side	Unnnafected
USNM (USA)	234064	Ursus arctos	indet	Alaska	Yakutat Bay, Near, Itaho River	Unnnafected
USNM (USA)	234197	Ursus arctos	indet	Alaska	Beaver Mountains, Iditarod	Unnnafected
USNM (USA)	234198	Ursus arctos	indet	Alaska	Baranof Island, Silver Bay	Unnnafected
USNM (USA)	234196	Ursus arctos	indet	Alaska	Beaver Mountains, Reindeer Camp, Iditarod	Unnnafected
USNM (USA)	234199	Ursus arctos	indet	Alaska	Baranof Island, Silver Bay	Unnnafected
USNM (USA)	234200	Ursus arctos	indet	Alaska	Admiralty Island, Gambier Bay	Unnnafected
USNM (USA)	234201	Ursus arctos	indet	Alaska	Admiralty Island, Funter Bay	Unnnafected
USNM (USA)	234202	Ursus arctos	indet	Alaska	Mckinley Park, Upper Kuskokwim River	Unnnafected
USNM (USA)	234203	Ursus arctos	indet	Alaska	Mckinley Park, Upper Kuskokwim River	Unnnafected
USNM (USA)	234205	Ursus arctos	indet	Alaska	Beaver Mountains, Talstai Creek, Iditarod	Unnnafected
USNM (USA)	234207	Ursus arctos	indet	Alaska	Chicic Island, 10 Mi N, Snug Harbor On Cottonwood Creek	Unnnafected
USNM (USA)	234208	Ursus arctos	indet	Alaska	Chicic Island, 10 Mi N, Snug Harbor On Cottonwood Creek	Unnnafected
USNM (USA)	234209	Ursus arctos	indet	Alaska	Chicic Island, 10 Mi N, Snug Harbor On Cottonwood Creek	Unnnafected
USNM (USA)	234210	Ursus arctos	indet	Alaska	Chicic Island, 10 Mi N, Snug Harbor On Cottonwood Creek	Affected	Right M2
USNM (USA)	234243	Ursus arctos	indet	Alaska	Stikine River, 5 Mi SE Of First S Fork	Unnnafected
USNM (USA)	234403	Ursus arctos	indet	Alaska	Admiralty Island, Funter Bay	Unnnafected
USNM (USA)	234404	Ursus arctos	indet	Alaska	Chichagof Island, Tenakee Inlet	Unnnafected
USNM (USA)	234459	Ursus arctos	male	Alaska	Basket Bay	Affected	Right and Left M2
USNM (USA)	234457	Ursus arctos	male	Alaska	Chesna River	Affected	Right and Left M2
USNM (USA)	234460	Ursus arctos	female	Alaska	Corner Bay	Unnnafected
USNM (USA)	234465	Ursus arctos	indet	Alaska	Admiralty Island, Hawk Inlet	Unnnafected
USNM (USA)	234477	Ursus arctos	indet	Alaska	Chisana	Unnnafected
USNM (USA)	234478	Ursus arctos	indet	Alaska	Chisana	Unnnafected
USNM (USA)	234633	Ursus arctos	indet	Alaska	Lituya Bay, NW Side	Unnnafected
USNM (USA)	234634	Ursus arctos	indet	Alaska	Lituya Bay, NW Side	Unnnafected
USNM (USA)	234635	Ursus arctos	indet	Alaska	Fairweather Glacier, 15 Mi NW Lituya Bay	Unnnafected
USNM (USA)	234636	Ursus arctos	female	Alaska	Chichagof Island, Idaho Inlet	Unnnafected
USNM (USA)	234637	Ursus arctos	indet	Alaska	Admiralty Island, Head Of Hasselborg Lake, 15 Mi From Mole Harbor	Unnnafected
USNM (USA)	234639	Ursus arctos	female	Alaska	Copper River, Iliamna Lake	Unnnafected
USNM (USA)	234640	Ursus arctos	indet	Alaska	Bering River	Unnnafected
USNM (USA)	234641	Ursus arctos	female	Alaska	Bering River	Unnnafected
USNM (USA)	234723	Ursus arctos	male	Alaska	Favorite Bay	Unnnafected
USNM (USA)	234724	Ursus arctos	male	Alaska	Hood Bay, S Arm	Unnnafected
USNM (USA)	234731	Ursus arctos	female	Alaska	Kokonok Lake	Unnnafected
USNM (USA)	234732	Ursus arctos	male	Alaska	Kokonok Lake	Unnnafected
USNM (USA)	234733	Ursus arctos	male	Alaska	Kokonok Lake	Unnnafected
USNM (USA)	234734	Ursus arctos	male	Alaska	Eagle Bay	Affected	Right M2 associated with attrition
USNM (USA)	234735	Ursus arctos	female	Alaska	Kokonok Lake	Unnnafected
USNM (USA)	234736	Ursus arctos	male	Alaska	Copper River	Unnnafected
USNM (USA)	234737	Ursus arctos	male	Alaska	Copper River	Unnnafected
USNM (USA)	234739	Ursus arctos	indet	Alaska	Kukak Bay, Near Mount Katmai	Unnnafected
USNM (USA)	235043	Ursus arctos	indet	Alaska	Kamishak Bay, Ursus Cove	Unnnafected
USNM (USA)	235044	Ursus arctos	male	Alaska	Kamishak Bay, Ursus Cove	Unnnafected
USNM (USA)	235045	Ursus arctos	male	Alaska	Kamishak Bay, Ursus Cove	Unnnafected
USNM (USA)	235046	Ursus arctos	female	Alaska	Kamishak Bay, Ursus Cove	Unnnafected
USNM (USA)	235060	Ursus arctos	male	Alaska	Copper River, Rabbit Creek	Unnnafected
USNM (USA)	235146	Ursus arctos	female	Alaska	Kamishak Bay, W Shore, Bruin Bay	Unnnafected
USNM (USA)	235147	Ursus arctos	female	Alaska	Kamishak Bay, W Shore, Bruin Bay	Unnnafected
USNM (USA)	235148	Ursus arctos	male	Alaska	Kamishak Bay, Kamishak River	Unnnafected
USNM (USA)	235149	Ursus arctos	male	Alaska	Kamishak Bay, SW Shore, Douglas River	Unnnafected
USNM (USA)	235150	Ursus arctos	male	Alaska	Cook's Inlet, SW Shore Of Kamishak Bay	Unnnafected
USNM (USA)	235276	Ursus arctos	male	Alaska	Beaver Mountains	Unnnafected
USNM (USA)	235282	Ursus arctos	indet	Alaska	Big Bear Bay	Unnnafected
USNM (USA)	235283	Ursus arctos	female	Alaska	Iniskin Bay	Unnnafected
USNM (USA)	235296	Ursus arctos	male	Alaska	Admiralty Island, Gambier Bay	Unnnafected
USNM (USA)	235297	Ursus arctos	male	Alaska	Baranof Island, Whale Bay	Unnnafected
USNM (USA)	235298	Ursus arctos	male	Alaska	Baranof Island, Whale Bay	Unnnafected
USNM (USA)	235299	Ursus arctos	male	Alaska	Admiralty Island, Pybus Bay	Unnnafected
USNM (USA)	235300	Ursus arctos	male	Alaska	Admiralty Island, Pybus Bay	Unnnafected
USNM (USA)	235554	Ursus arctos	indet	Alaska	Copper River	Unnnafected
USNM (USA)	235348	Ursus arctos	female	Alaska	Baranof Island, Near Old Sitka Village	Unnnafected
USNM (USA)	235443	Ursus arctos	male	Alaska	Chichagof Island, Near Sunny Cove	Unnnafected
USNM (USA)	235553	Ursus arctos	indet	Alaska	Copper River	Unnnafected
USNM (USA)	235347	Ursus arctos	male	Alaska	Baranof Island, Near Old Sitka Village	Unnnafected
USNM (USA)	235555	Ursus arctos	indet	Alaska	Tommy Point	Unnnafected
USNM (USA)	235556	Ursus arctos	indet	Alaska	Talerie Creek	Unnnafected
USNM (USA)	235557	Ursus arctos	indet	Alaska	Eagle Bay	Affected	Left M2
USNM (USA)	235972	Ursus arctos	male	Alaska	Baranof Island	Unnnafected
USNM (USA)	235974	Ursus arctos	indet	Alaska	Admiralty Island, Gambier Bay	Unnnafected
USNM (USA)	235981	Ursus arctos	male	Alaska	Admiralty Island, Seymour Canal	Unnnafected
USNM (USA)	235976	Ursus arctos	female	Alaska	Admiralty Island, Killisnoo	Unnnafected
USNM (USA)	235977	Ursus arctos	female	Alaska	Admiralty Island	Unnnafected
USNM (USA)	235979	Ursus arctos	female	Alaska	Admiralty Island, Seymour Canal	Unnnafected
USNM (USA)	235975	Ursus arctos	male	Alaska	Admiralty Island, Gambier Bay	Unnnafected
USNM (USA)	235982	Ursus arctos	female	Alaska	Admiralty Island, Seymour Canal	Unnnafected
USNM (USA)	235983	Ursus arctos	male	Alaska	Admiralty Island, Seymour Canal	Unnnafected
USNM (USA)	235984	Ursus arctos	indet	Alaska	Berner Bay	Unnnafected
USNM (USA)	235988	Ursus arctos	male	Alaska	Pavlof Bay	Unnnafected
USNM (USA)	235981	Ursus arctos	male	Alaska	Admiralty Island, Seymour Canal	Unnnafected
USNM (USA)	235990	Ursus arctos	male	Alaska	Pavlof Bay	Unnnafected
USNM (USA)	235989	Ursus arctos	male	Alaska	Pavlof Bay	Unnnafected
USNM (USA)	235991	Ursus arctos	indet	Alaska	Alaska Peninsula, 12 Mi NE Of Cold Bay	Unnnafected
USNM (USA)	236080	Ursus arctos	male	Alaska	Egavik	Unnnafected
USNM (USA)	236081	Ursus arctos	indet	Alaska	Chichagof Island, Salisbury Sound	Unnnafected
USNM (USA)	236082	Ursus arctos	male	Alaska	Chichagof Island, Patterson Bay	Unnnafected
USNM (USA)	236083	Ursus arctos	male	Alaska	Chichagof Island, Patterson Bay	Unnnafected
USNM (USA)	236084	Ursus arctos	male	Alaska	Chichagof Island, Patterson Bay	Unnnafected
USNM (USA)	236085	Ursus arctos	male	Alaska	Baranof Island, Rodman Bay	Unnnafected
USNM (USA)	236086	Ursus arctos	male	Alaska	Baranof Lake, Warm Spring Bay	Unnnafected
USNM (USA)	236087	Ursus arctos	male	Alaska	Kruzof Island, Shelikof Bay	Unnnafected
USNM (USA)	236088	Ursus arctos	male	Alaska	Peterson, G. H.	Unnnafected
USNM (USA)	236089	Ursus arctos	female	Alaska	Kruzof Island	Unnnafected
USNM (USA)	236095	Ursus arctos	male	Alaska	Snug Harbor, 10 Mi N, Polly Creek	Unnnafected
USNM (USA)	236096	Ursus arctos	male	Alaska	Cottonwood, 15 Mi N	Unnnafected
USNM (USA)	236097	Ursus arctos	indet	Alaska	Snug Harbor, 10 Mi N On Polly Creek	Unnnafected
USNM (USA)	236579	Ursus arctos	male	Alaska	Toklat River, Clearwater Fork Near Little Moose Creek	Unnnafected
USNM (USA)	241381	Ursus arctos	indet	Alaska	Seward Peninsula	Unnnafected
USNM (USA)	241608	Ursus arctos	male	Alaska	Cook's Inlet, W Side, Polly Creek	Unnnafected
USNM (USA)	241609	Ursus arctos	male	Alaska	Cook's Inlet, W Side, Polly Creek	Unnnafected
USNM (USA)	241624	Ursus arctos	male	Alaska	Cook's Inlet, Tuxedni Harbor	Unnnafected
USNM (USA)	241649	Ursus arctos	male	Alaska	Robertson River, Near Head Of South Fork	Unnnafected
USNM (USA)	241661	Ursus arctos	female	Alaska	Cook's Inlet, W Shore, Iniskin Bay	Unnnafected
USNM (USA)	241662	Ursus arctos	female	Alaska	Cook's Inlet, W Shore, Kamishak Bay, Kamishak River	Unnnafected
USNM (USA)	242192	Ursus arctos	female	Alaska	Iliamna Lake, A Tributary, Cheacock Creek	Unnnafected
USNM (USA)	241959	Ursus arctos	male	Alaska	Kamishak Bay, Iliamna	Unnnafected
USNM (USA)	242191	Ursus arctos	male	Alaska	Tulerie Creek	Unnnafected
USNM (USA)	242193	Ursus arctos	male	Alaska	Iliamna Lake, A Tributary, Cheacock Creek	Unnnafected
USNM (USA)	242231	Ursus arctos	female	Alaska	Cook's Inlet, W Shore, Iniskin Bay	Unnnafected
USNM (USA)	242229	Ursus arctos	male	Alaska	Iliamna Bay	Unnnafected
USNM (USA)	242230	Ursus arctos	male	Alaska	Exploration Creek, A Tributary Of Unalakleet River	Unnnafected
USNM (USA)	242232	Ursus arctos	male	Alaska	Cook's Inlet, S Shore, Kamishak Bay, Douglas River	Unnnafected
USNM (USA)	242233	Ursus arctos	female	Alaska	Cook's Inlet, Bruin Bay	Unnnafected
USNM (USA)	242253	Ursus arctos	male	Alaska	Cook's Inlet, 14 Mi SW Of W Forland. On Big River, Close To Butte	Unnnafected
USNM (USA)	242236	Ursus arctos	female	Alaska	Cook's Inlet, W Shore, SW Kamishak Bay	Unnnafected
USNM (USA)	242235	Ursus arctos	female	Alaska	Cook's Inlet, W Side, Kamishak Bay	Unnnafected
USNM (USA)	242194	Ursus arctos	female	Alaska	Nondalton Mountain	Unnnafected
USNM (USA)	242234	Ursus arctos	male	Alaska	Cook's Inlet, W Shore, Bruin Bay	Unnnafected
USNM (USA)	242264	Ursus arctos	male	Alaska	Nondalton Village, Near, Lake Clark	Affected	Right and Left M2 associated with low attrition
USNM (USA)	242268	Ursus arctos	male	Alaska	Beaver Mountains, Ophir	Unnnafected
USNM (USA)	242504	Ursus arctos	female	Alaska	Robertson River	Unnnafected
USNM (USA)	242505	Ursus arctos	female	Alaska	Alaska Peninsula, Cold Bay	Unnnafected
USNM (USA)	242513	Ursus arctos	indet	Alaska	Admiralty Island, Windfall Harbor	Unnnafected
USNM (USA)	242514	Ursus arctos	indet	Alaska	Admiralty Island, Windfall Harbor	Unnnafected
USNM (USA)	242515	Ursus arctos	indet	Alaska	Admiralty Island, Windfall Harbor	Unnnafected
USNM (USA)	242533	Ursus arctos	male	Alaska	Yakutat Bay, N Side	Unnnafected
USNM (USA)	242534	Ursus arctos	male	Alaska	Yakutat Bay, N Side	Unnnafected
USNM (USA)	242535	Ursus arctos	indet	Alaska	Yakutat, Dangerous River	Unnnafected
USNM (USA)	242628	Ursus arctos	male	Alaska	Dry Bay	Unnnafected
USNM (USA)	242653	Ursus arctos	male	Alaska	Kuskokwim River, Upper S Fork, Mcgrath P.O.	Unnnafected
USNM (USA)	242654	Ursus arctos	female	Alaska	Kuskokwim River, Upper S Fork	Unnnafected
USNM (USA)	242655	Ursus arctos	female	Alaska	Salmon River, 20 Mi S, Windy Fork Of Big River	Unnnafected
USNM (USA)	242663	Ursus arctos	indet	Alaska	Susitna	Unnnafected
USNM (USA)	242664	Ursus arctos	male	Alaska	Kantishna, Mt. Chitsia	Unnnafected
USNM (USA)	242699	Ursus arctos	male	Alaska	Norton Sound, Head Of Egavik River	Unnnafected
USNM (USA)	242787	Ursus arctos	male	Alaska	Delta River, Phelan Creek Tributary	Unnnafected
USNM (USA)	242788	Ursus arctos	female	Alaska	Delta River, Phelan Creek Tributary	Unnnafected
USNM (USA)	242789	Ursus arctos	female	Alaska	Good Paster River	Unnnafected
USNM (USA)	242968	Ursus arctos	female	Alaska	Cook's Inlet, SW	Unnnafected
USNM (USA)	242969	Ursus arctos	female	Alaska	Cook's Inlet, SW	Unnnafected
USNM (USA)	242970	Ursus arctos	male	Alaska	Cook's Inlet, SW	Unnnafected
USNM (USA)	243270	Ursus arctos	indet	Alaska	Red Mountain, Head Waters Kaktobitna River, Mulchatna	Unnnafected
USNM (USA)	243291	Ursus arctos	indet	Alaska	Mamitam Village	Unnnafected
USNM (USA)	243292	Ursus arctos	male	Alaska	Distna River	Unnnafected
USNM (USA)	243293	Ursus arctos	female	Alaska	Distna River	Affected	Left M2 associated with low attrition/Right M2 associated with heavy attrition.
USNM (USA)	243350	Ursus arctos	indet	Alaska	Kodiak Island, Uganik	Unnnafected
USNM (USA)	243351	Ursus arctos	indet	Alaska	Balboa Bay	Unnnafected
USNM (USA)	243407	Ursus arctos	indet	Alaska	Alaska Peninsula, Near Canoe Bay	Unnnafected
USNM (USA)	243531	Ursus arctos	male	Alaska	Iliamna Lake, Upper Copper River	Unnnafected
USNM (USA)	243584	Ursus arctos	female	Alaska	Pavlof Bay	Unnnafected
USNM (USA)	243585	Ursus arctos	female	Alaska	Pavlof Bay	Unnnafected
USNM (USA)	243586	Ursus arctos	male	Alaska	Pavlof Bay	Unnnafected
USNM (USA)	243587	Ursus arctos	male	Alaska	Pavlof Bay	Unnnafected
USNM (USA)	243588	Ursus arctos	male	Alaska	Pavlof Bay	Unnnafected
USNM (USA)	243639	Ursus arctos	male	Alaska	Cook's Inlet, Iniskin Bay	Unnnafected
USNM (USA)	243640	Ursus arctos	female	Alaska	Iliamna Lake, SE	Unnnafected
USNM (USA)	243641	Ursus arctos	male	Alaska	Bristol Bay, Kagguing	Unnnafected
USNM (USA)	243642	Ursus arctos	male	Alaska	Iliamna Lake, Checoc	Unnnafected
USNM (USA)	262480	Ursus arctos	indet	Alaska	Admiralty Island, Gambier Bay	Unnnafected
USNM (USA)	262481	Ursus arctos	female	Alaska	Malina Bay, Afognak	Unnnafected
USNM (USA)	262482	Ursus arctos	indet	Alaska	Chinitna Bay	Unnnafected
USNM (USA)	262483	Ursus arctos	male	Alaska	Tenakee Inlet	Unnnafected
USNM (USA)	262484	Ursus arctos	female	Alaska	Admiralty Island, Eliza Harbor	Unnnafected
USNM (USA)	262485	Ursus arctos	male	Alaska	Chinitna Bay	Unnnafected
USNM (USA)	262486	Ursus arctos	male	Alaska	Chichagof Island, Corner Bay	Unnnafected
USNM (USA)	262487	Ursus arctos	female	Alaska	Kenai Peninsula, Skilak Lake	Unnnafected
USNM (USA)	262488	Ursus arctos	indet	Alaska	Paxton	Unnnafected
USNM (USA)	262489	Ursus arctos	indet	Alaska	Paxton	Affected	Left and Right M2
USNM (USA)	262490	Ursus arctos	female	Alaska	Chichagof Island, Tenakee Inlet	Unnnafected
USNM (USA)	262491	Ursus arctos	male	Alaska	Yakataga Beach	Unnnafected
USNM (USA)	262492	Ursus arctos	female	Alaska	Telequana Lake Region	Unnnafected
USNM (USA)	265076	Ursus arctos	male	Alaska	St. Lawrence Island	Unnnafected
USNM (USA)	265080	Ursus arctos	male	Alaska	Kodiak Island, Kalsin Bay	Unnnafected
USNM (USA)	265078	Ursus arctos	female	Alaska	Kodiak Island, Kalsin Bay	Unnnafected
USNM (USA)	265079	Ursus arctos	female	Alaska	Kodiak Island, Kalsin Bay	Unnnafected
USNM (USA)	265077	Ursus arctos	male	Alaska	Kodiak Island, Middle Bay	Unnnafected
USNM (USA)	265083	Ursus arctos	male	Alaska	Kodiak Island, Kalsin Bay	Unnnafected
USNM (USA)	265082	Ursus arctos	female	Alaska	Kodiak Island, Kalsin Bay	Unnnafected
USNM (USA)	265081	Ursus arctos	female	Alaska	Kodiak Island, Kalsin Bay	Unnnafected
USNM (USA)	265084	Ursus arctos	female	Alaska	Kodiak Island, Middle Bay	Unnnafected
USNM (USA)	265085	Ursus arctos	male	Alaska	Buskin Valley	Unnnafected
USNM (USA)	265934	Ursus arctos	male	Alaska	Mount Hays, Little Delta River	Unnnafected
USNM (USA)	265935	Ursus arctos	female	Alaska	Mount Hays, Little Delta River	Unnnafected
USNM (USA)	266118	Ursus arctos	male	Alaska	Little Delta River	Unnnafected
USNM (USA)	266119	Ursus arctos	female	Alaska	Fielding Lake	Unnnafected
USNM (USA)	266120	Ursus arctos	female	Alaska	Fielding Lake	Unnnafected
USNM (USA)	267359	Ursus arctos	indet	Alaska	Rainey Pass	Unnnafected
USNM (USA)	267360	Ursus arctos	indet	Alaska	Rainey Pass	Unnnafected
USNM (USA)	271726	Ursus arctos	male	Alaska	Asognak	Unnnafected
USNM (USA)	271734	Ursus arctos	indet	Alaska	Fort Haines	Unnnafected
USNM (USA)	275158	Ursus arctos	indet	Alaska	Teller	Unnnafected
USNM (USA)	286412	Ursus arctos	female	Alaska	Cook's Inlet, Chinitna Bay	Unnnafected
USNM (USA)	286413	Ursus arctos	male	Alaska	Cook's Inlet, Chinitna Bay	Unnnafected
USNM (USA)	286833	Ursus arctos	female	Alaska	Cook's Inlet, Tuxedni Bay, N Side	Unnnafected
USNM (USA)	243643	Ursus arctos	female	Alaska	Iliamna Lake, Kozhonok	Unnnafected
USNM (USA)	243644	Ursus arctos	female	Alaska	Iliamna Lake, Taleric Creek	Unnnafected
USNM (USA)	243645	Ursus arctos	female	Alaska	Kamishak Bay, Little Bear Bay	Unnnafected
USNM (USA)	243646	Ursus arctos	male	Alaska	Cook's Inlet, SW, Kamishak Bay	Unnnafected
USNM (USA)	243647	Ursus arctos	female	Alaska	Cook's Inlet, SW, Kamishak Bay, Bruin Bay	Affected	Left and Right M2
USNM (USA)	243648	Ursus arctos	male	Alaska	Cook's Inlet, SW, Kamishak Bay, Bruin Bay	Unnnafected
USNM (USA)	243649	Ursus arctos	male	Alaska	Cook's Inlet, SW	Unnnafected
USNM (USA)	243650	Ursus arctos	male	Alaska	Cook's Inlet, SW	Unnnafected
USNM (USA)	243651	Ursus arctos	male	Alaska	Cook's Inlet, SW	Unnnafected
USNM (USA)	243652	Ursus arctos	male	Alaska	Cook's Inlet, SW	Unnnafected
USNM (USA)	243781	Ursus arctos	male	Alaska	Snug Harbor	Unnnafected
USNM (USA)	243794	Ursus arctos	male	Alaska	Cook's Inlet, SW, Kamishak Bay	Unnnafected
USNM (USA)	243795	Ursus arctos	male	Alaska	Cook's Inlet, SW, Kamishak Bay	Unnnafected
USNM (USA)	243796	Ursus arctos	female	Alaska	Cook's Inlet, SW, Kamishak Bay	Unnnafected
USNM (USA)	243797	Ursus arctos	female	Alaska	Cook's Inlet, Iniskin Bay	Unnnafected
USNM (USA)	243824	Ursus arctos	male	Alaska	Seward Peninsula, Sawtooth Mountains	Unnnafected
USNM (USA)	244199	Ursus arctos	female	Alaska	Ophir, Crater Mountain	Unnnafected
USNM (USA)	244496	Ursus arctos	male	Alaska	Cook's Inlet, Little Bear Bay	Unnnafected
USNM (USA)	244499	Ursus arctos	male	Alaska	Nabesna River, Near Head, Tributary Of Tanana River	Unnnafected
USNM (USA)	244500	Ursus arctos	male	Alaska	Alaska Peninsula, Cold Bay	Unnnafected
USNM (USA)	244501	Ursus arctos	male	Alaska	Tanana River, Near Head Of Big Delta	Unnnafected
USNM (USA)	245923	Ursus arctos	female	Alaska	Admiralty Island; on Sleepy Creek, near Windtall harbor.	Unnnafected
USNM (USA)	244503	Ursus arctos	female	Alaska	Tanana River, Fork Of Head Delta	Unnnafected
USNM (USA)	244504	Ursus arctos	female	Alaska	Tanana River, Fork Of Head Delta	Unnnafected
USNM (USA)	244505	Ursus arctos	indet	Alaska	Richardson Highway, Halfway Between Chitina And Fairbanks	Unnnafected
USNM (USA)	245425	Ursus arctos	female	Alaska	Cook's Inlet, S, Douglas River	Unnnafected
USNM (USA)	245426	Ursus arctos	male	Alaska	Cook's Inlet, Iniskin Bay	Unnnafected
USNM (USA)	245655	Ursus arctos	male	Alaska	Chichagof Island, Near, Long Bay	Unnnafected
USNM (USA)	245656	Ursus arctos	male	Alaska	Chichagof Island, Near, Long Bay	Unnnafected
USNM (USA)	245733	Ursus arctos	male	Alaska	Icy Strait, Near Excursion Inlet	Unnnafected
USNM (USA)	245922	Ursus arctos	female	Alaska	Admiralty Island; near Botany Mt. on Bear Mt. S. Slope	Unnnafected
USNM (USA)	244502	Ursus arctos	female	Alaska	Tanana River, Fork Of Head Delta	Unnnafected
USNM (USA)	245924	Ursus arctos	female	Alaska	Admiralty Island, Fools Creek, Near Swan Island Bay, Seymour Canal	Unnnafected
USNM (USA)	246061	Ursus arctos	female	Alaska	Jarvis Creek	Unnnafected
USNM (USA)	246310	Ursus arctos	female	Alaska	Carlson Creek, 16 Mi NE Mount Mckinley	Unnnafected
USNM (USA)	246002	Ursus arctos	indet	Alaska	July Creek, Tributary Of Tokotna River	Affected	Left and Right M2. Associated with low attrition.
USNM (USA)	246062	Ursus arctos	male	Alaska	Jarvis Creek	Unnnafected
USNM (USA)	246311	Ursus arctos	female	Alaska	Carlson Creek, 16 Mi NE Mount Mckinley	Unnnafected
USNM (USA)	246059	Ursus arctos	male	Alaska	Jarvis Creek	Unnnafected
USNM (USA)	246063	Ursus arctos	indet	Alaska	Healy River	Unnnafected
USNM (USA)	246060	Ursus arctos	female	Alaska	Jarvis Creek, Near Junction Of Macomber Creek	Unnnafected
USNM (USA)	246309	Ursus arctos	female	Alaska	Carlson Creek, 16 Mi NE Mount Mckinley	Unnnafected
USNM (USA)	246312	Ursus arctos	male	Alaska	Cooper Mountain, E Of Muldrow Glacier, 32 Mi NE Mount Mckinley	Unnnafected
USNM (USA)	246313	Ursus arctos	male	Alaska	Birch Creek, NW Of Mount Mckinley	Unnnafected
USNM (USA)	246314	Ursus arctos	male	Alaska	Birch Creek, NW Of Mount Mckinley	Unnnafected
USNM (USA)	246315	Ursus arctos	male	Alaska	Kuskokwim River, Upper, 125 Mi Above Mcgrath, 90 Mi Up Main Branch	Unnnafected
USNM (USA)	246320	Ursus arctos	female	Alaska	Prince William Sound, Montague Island	Unnnafected
USNM (USA)	246372	Ursus arctos	female	Alaska	Pavlof Mountain, 15 Mi W, N Slope	Unnnafected
USNM (USA)	246373	Ursus arctos	female	Alaska	Pavlof Mountain, 15 Mi W, N Slope	Unnnafected
USNM (USA)	246556	Ursus arctos	female	Alaska	Prince William Sound, Hinchinbrook Island	Unnnafected
USNM (USA)	246747	Ursus arctos	male	Alaska	Flat, Moore Creek	Unnnafected
USNM (USA)	247323	Ursus arctos	female	Alaska	Bartlett Bay	Unnnafected
USNM (USA)	247324	Ursus arctos	female	Alaska	Chichagof Island, Head Of Port Frederick	Unnnafected
USNM (USA)	247325	Ursus arctos	male	Alaska	Chichagof Island, Head Of Port Frederick	Unnnafected
USNM (USA)	247356	Ursus arctos	indet	Alaska	Bremner River, Tributary Of Copper River	Unnnafected
USNM (USA)	248089	Ursus arctos	male	Alaska	Chichagof Island, Wachusetts Bay	Unnnafected
USNM (USA)	248090	Ursus arctos	male	Alaska	Chichagof Island, Wachusetts Bay	Unnnafected
USNM (USA)	248091	Ursus arctos	male	Alaska	Chichagof Island, Freshwater Bay	Unnnafected
USNM (USA)	248092	Ursus arctos	male	Alaska	Chichagof Island, Freshwater Bay	Unnnafected
USNM (USA)	248445	Ursus arctos	male	Alaska	Nabesna Glacier	Unnnafected
USNM (USA)	248446	Ursus arctos	female	Alaska	White River Glacier, Near	Unnnafected
USNM (USA)	248447	Ursus arctos	female	Alaska	White River Glacier, Near	Unnnafected
USNM (USA)	248538	Ursus arctos	male	Alaska	Chichagof Island, Freshwater Bay	Unnnafected
USNM (USA)	248539	Ursus arctos	male	Alaska	Chichagof Island, Freshwater Bay	Unnnafected
USNM (USA)	248540	Ursus arctos	female	Alaska	Chichagof Island, Freshwater Bay	Unnnafected
USNM (USA)	248585	Ursus arctos	indet	Alaska	Kodiak Island, Karluk Lake	Unnnafected
USNM (USA)	248692	Ursus arctos	indet	Alaska	Talkeetna River, Mouth Of Aspen Creek	Unnnafected
USNM (USA)	249320	Ursus arctos	male	Alaska	Chichagof Island, Crab Bay	Unnnafected
USNM (USA)	249321	Ursus arctos	male	Alaska	Chichagof Island, Corner Bay	Unnnafected
USNM (USA)	250522	Ursus arctos	male	Alaska	Chichagof Island, Corner Bay	Unnnafected
USNM (USA)	250523	Ursus arctos	male	Alaska	Chichagof Island, Crab Bay	Unnnafected
USNM (USA)	250524	Ursus arctos	female	Alaska	Chichagof Island, Finn Cove	Unnnafected
USNM (USA)	250656	Ursus arctos	male	Alaska	Admiralty Island, W Side, Hawk Inlet	Unnnafected
USNM (USA)	250657	Ursus arctos	female	Alaska	Rainey Pass, 3 Mi Creek, Tributary Of Happy River	Unnnafected
USNM (USA)	256493	Ursus arctos	indet	Alaska	Hinchinbrook Island	Unnnafected
USNM (USA)	259307	Ursus arctos	indet	Alaska	Admiralty Island, Windfall Harbor	Unnnafected
USNM (USA)	259308	Ursus arctos	indet	Alaska	Admiralty Island, Gambier Bay	Unnnafected
USNM (USA)	261601	Ursus arctos	indet	Alaska	Admiralty Island, S Side Mole Harbor	Unnnafected
USNM (USA)	262478	Ursus arctos	male	Alaska	Chichagof Island, Tenakee Inlet	Unnnafected
USNM (USA)	262479	Ursus arctos	indet	Alaska	Hinchinbrook Island	Unnnafected
USNM (USA)	286834	Ursus arctos	indet	Alaska	Cook's Inlet, Tuxedni Bay, N Side	Unnnafected
USNM (USA)	290385	Ursus arctos	male	Alaska	Anaktuvuk Pass	Unnnafected
USNM (USA)	290386	Ursus arctos	male	Alaska	Anaktuvuk Pass	Unnnafected
USNM (USA)	290387	Ursus arctos	indet	Alaska	Tolugak Lake	Unnnafected
USNM (USA)	290388	Ursus arctos	male	Alaska	Canning River Valley, 5 Mi W Of Schublick Spring	Unnnafected
USNM (USA)	292035	Ursus arctos	male	Alaska	Brooks Range, Savioyuk Valley	Unnnafected
USNM (USA)	292124	Ursus arctos	indet	Alaska	Tolugak Lake	Unnnafected
USNM (USA)	292125	Ursus arctos	indet	Alaska	Tolugak Lake	Unnnafected
USNM (USA)	293123	Ursus arctos	male	Alaska	Point Barrow, 115 Mi SE, Titalvk	Unnnafected
USNM (USA)	293782	Ursus arctos	male	Alaska	Chandalar Valley, Arctic Village	Unnnafected
USNM (USA)	294029	Ursus arctos	male	Alaska	Chandalar River, 4 Mi, Arctic Village	Unnnafected
USNM (USA)	294405	Ursus arctos	indet	Alaska	Kodiak Island, N Part	Unnnafected
USNM (USA)	347457	Ursus arctos	male	Alaska	Yakataga Beach	Unnnafected
USNM (USA)	347895	Ursus arctos	indet	Alaska	Anchorage, Crocker Stores	Unnnafected
USNM (USA)	514457	Ursus arctos	indet	Alaska	Kodiak Island, Kaugnak Bay	Unnnafected
USNM (USA)	143018	Ursus arctos	indet	Arizona	Graham County, Locality: Blue Post Office	Unnnafected
USNM (USA)	157628	Ursus arctos	indet	Arizona	Escudilla Mountains	Unnnafected
USNM (USA)	206451	Ursus arctos	indet	Arizona	Greenlee County, Locality: Blue, Near	Unnnafected
USNM (USA)	210540	Ursus arctos	indet	Arizona	Payson, 8 Mi N, Near Green Valley	Unnnafected
USNM (USA)	242652	Ursus arctos	male	Arizona	William, 30 Mi S Bear Canyon	Unnnafected
USNM (USA)	A01219	Ursus arctos	indet	California	Monterey	Unnnafected
USNM (USA)	A01220	Ursus arctos	indet	California	Monterey	Unnnafected
USNM (USA)	A03537	Ursus arctos	male	California	Fort Tejon	Unnnafected
USNM (USA)	A03538	Ursus arctos	indet	California	Fort Tejon	Unnnafected
USNM (USA)	A04161	Ursus arctos	indet	California	indet	Unnnafected
USNM (USA)	A06905	Ursus arctos	male	California	Monterey	Unnnafected
USNM (USA)	A07401	Ursus arctos	indet	California	Monterey	Unnnafected
USNM (USA)	A15421	Ursus arctos	indet	California	indet	Unnnafected
USNM (USA)	A15682	Ursus arctos	indet	California	San Fernando Mission	Unnnafected
USNM (USA)	A16624	Ursus arctos	indet	California	indet	Unnnafected
USNM (USA)	A21668	Ursus arctos	indet	California	indet	Unnnafected
USNM (USA)	131902	Ursus arctos	female	California	indet	Unnnafected
USNM (USA)	156594	Ursus arctos	female	California	Santa Ana Mountains, Trabuco Canyon	Unnnafected
USNM (USA)	206624	Ursus arctos	male	California	Dobbins Creek Canyon	Unnnafected
USNM (USA)	223401	Ursus arctos	indet	California	Humboldt County, Locality: Blocksburg, 10 Mi From In Peat Canyon	Unnnafected
USNM (USA)	228225	Ursus arctos	female	California	Isabel Valley, Hubbard Ranch, Mount Hamilton	Unnnafected
USNM (USA)	228226	Ursus arctos	male	California	Isabel Valley, Hubbard Ranch, Mount Hamilton	Unnnafected
USNM (USA)	569133	Ursus arctos	indet	California	San Francisco	Unnnafected
USNM (USA)	75613	Ursus arctos	female	Canada (Alberta)	Alberta, Locality: Henry House	Unnnafected
USNM (USA)	75614	Ursus arctos	male	Canada (Alberta)	Alberta, Locality: Henry House	Unnnafected
USNM (USA)	180978	Ursus arctos	male	Canada (Alberta)	N Saskatchewan River, Forks	Unnnafected
USNM (USA)	180979	Ursus arctos	male	Canada (Alberta)	N Saskatchewan River, Forks	Unnnafected
USNM (USA)	210706	Ursus arctos	female	Canada (Alberta)	Morley	Unnnafected
USNM (USA)	222103	Ursus arctos	indet	Canada (Alberta)	Smoky River, District of	Unnnafected
USNM (USA)	222107	Ursus arctos	male	Canada (Alberta)	Smoky River, District of	Unnnafected
USNM (USA)	222745	Ursus arctos	male	Canada (Alberta)	Jasper	Unnnafected
USNM (USA)	222759	Ursus arctos	male	Canada (Alberta)	Brazeau River	Unnnafected
USNM (USA)	225625	Ursus arctos	female	Canada (Alberta)	Smoky River	Unnnafected
USNM (USA)	228698	Ursus arctos	male	Canada (Alberta)	Simpson Pass, E Slope Rockies	Unnnafected
USNM (USA)	231529	Ursus arctos	indet	Canada (Alberta)	indet	Unnnafected
USNM (USA)	231530	Ursus arctos	indet	Canada (Alberta)	indet	Unnnafected
USNM (USA)	231531	Ursus arctos	indet	Canada (Alberta)	indet	Unnnafected
USNM (USA)	231582	Ursus arctos	male	Canada (Alberta)	Banff	Unnnafected
USNM (USA)	233700	Ursus arctos	indet	Canada (Alberta)	Rocky Mountain House	Unnnafected
USNM (USA)	233701	Ursus arctos	indet	Canada (Alberta)	Smoky River	Unnnafected
USNM (USA)	233702	Ursus arctos	male	Canada (Alberta)	Smoky River	Unnnafected
USNM (USA)	250217	Ursus arctos	indet	Canada (Alberta)	Sheep Creek, 18 Mi N, 25 Mi N Of Smoky River	Unnnafected
USNM (USA)	71818	Ursus arctos	female	Canada (Britis Columbia)	Shuswap	Unnnafected
USNM (USA)	71819	Ursus arctos	female	Canada (Britis Columbia)	Shuswap	Unnnafected
USNM (USA)	71820	Ursus arctos	male	Canada (Britis Columbia)	Shuswap	Unnnafected
USNM (USA)	139188	Ursus arctos	male	Canada (Britis Columbia)	Iskut River	Unnnafected
USNM (USA)	156984	Ursus arctos	female	Canada (Britis Columbia)	Iskut River	Unnnafected
USNM (USA)	169223	Ursus arctos	female	Canada (Britis Columbia)	Telegraph Creek	Unnnafected
USNM (USA)	170662	Ursus arctos	female	Canada (Britis Columbia)	Klappan Mountains	Unnnafected
USNM (USA)	171047	Ursus arctos	male	Canada (Britis Columbia)	Stikine River, Klappan Creek	Unnnafected
USNM (USA)	171048	Ursus arctos	male	Canada (Britis Columbia)	Stikine River, Klappan Creek	Unnnafected
USNM (USA)	171050	Ursus arctos	male	Canada (Britis Columbia)	Stikine River, Klappan Creek	Unnnafected
USNM (USA)	171510	Ursus arctos	female	Canada (Britis Columbia)	Cassiar Mountains, Head Of Salmon Creek, Tributary Of Stikine River	Unnnafected
USNM (USA)	171511	Ursus arctos	indet	Canada (Britis Columbia)	Cassiar Mountains, Head Of Salmon Creek, Tributary Of Stikine River	Unnnafected
USNM (USA)	177648	Ursus arctos	female	Canada (Britis Columbia)	Nahlin River	Unnnafected
USNM (USA)	180878	Ursus arctos	male	Canada (Britis Columbia)	Jack Pine River, 100 Mi N Of Grand Trunk Pacific Rr	Unnnafected
USNM (USA)	180879	Ursus arctos	female	Canada (Britis Columbia)	Jack Pine River, 100 Mi N Of Grand Trunk Pacific Rr	Unnnafected
USNM (USA)	180881	Ursus arctos	female	Canada (Britis Columbia)	Clearwater, Branch Of Stikine River	Unnnafected
USNM (USA)	180882	Ursus arctos	female	Canada (Britis Columbia)	Clearwater, Branch Of Stikine River	Affected	Right and left M2
USNM (USA)	180883	Ursus arctos	female	Canada (Britis Columbia)	Clearwater, Branch Of Stikine River	Unnnafected
USNM (USA)	180884	Ursus arctos	female	Canada (Britis Columbia)	Spence's Bridge Spring, 10 Mi N	Unnnafected
USNM (USA)	180980	Ursus arctos	male	Canada (Britis Columbia)	Stikine River, 20 Mi From Dease Lake	Unnnafected
USNM (USA)	180981	Ursus arctos	female	Canada (Britis Columbia)	Stikine River, 20 Mi From Dease Lake	Affected	Right and left m2/m1. Associated with attrition.
USNM (USA)	180982	Ursus arctos	male	Canada (Britis Columbia)	Stikine River, 20 Mi From Dease Lake	Unnnafected
USNM (USA)	201364	Ursus arctos	male	Canada (Britis Columbia)	Stikine River, 100 Mi From Telegraph Creek	Unnnafected
USNM (USA)	201366	Ursus arctos	female	Canada (Britis Columbia)	Stikine River, Headwaters, 130 Mi SE Telegraph Creek	Unnnafected
USNM (USA)	202792	Ursus arctos	female	Canada (Britis Columbia)	Tatletuey Lake, Head	Unnnafected
USNM (USA)	202793	Ursus arctos	female	Canada (Britis Columbia)	Tatletuey Lake, Head	Unnnafected
USNM (USA)	202795	Ursus arctos	male	Canada (Britis Columbia)	Upper Skeena	Affected	Right and Left M2
USNM (USA)	203479	Ursus arctos	male	Canada (Britis Columbia)	Iskut River, 40 Mi Up Tributary Of Stikine River	Unnnafected
USNM (USA)	203480	Ursus arctos	male	Canada (Britis Columbia)	Iskut River, 40 Mi Up Tributary Of Stikine River	Unnnafected
USNM (USA)	205166	Ursus arctos	female	Canada (Britis Columbia)	Wapiti River	Unnnafected
USNM (USA)	205171	Ursus arctos	male	Canada (Britis Columbia)	Selkirk Mountains, Upper Columbia River	Unnnafected
USNM (USA)	206137	Ursus arctos	female	Canada (Britis Columbia)	Shesley River, Strikine River	Affected	Right and Left M1. Assocaited with attrition.
USNM (USA)	206626	Ursus arctos	indet	Canada (Britis Columbia)	Bella Bella	Unnnafected
USNM (USA)	209378	Ursus arctos	female	Canada (Britis Columbia)	N Fork Big Salmon River, Head	Unnnafected
USNM (USA)	209898	Ursus arctos	female	Canada (Britis Columbia)	Indian Point Creek, Barkerville	Unnnafected
USNM (USA)	209899	Ursus arctos	male	Canada (Britis Columbia)	Indian Point Creek, Barkerville	Unnnafected
USNM (USA)	209900	Ursus arctos	male	Canada (Britis Columbia)	Spillimacheen River, Head	Unnnafected
USNM (USA)	209901	Ursus arctos	indet	Canada (Britis Columbia)	Columbia River	Unnnafected
USNM (USA)	209902	Ursus arctos	female	Canada (Britis Columbia)	Kootenay Lake, Cave Creek	Unnnafected
USNM (USA)	209903	Ursus arctos	indet	Canada (Britis Columbia)	Cassiar Mountains, Klappan River, 10 Mi S Of Klappan Crossing	Unnnafected
USNM (USA)	209910	Ursus arctos	female	Canada (Britis Columbia)	Selkirk Mountains, Toby Creek	Unnnafected
USNM (USA)	209913	Ursus arctos	male	Canada (Britis Columbia)	Skeena River, Upper	Unnnafected
USNM (USA)	209914	Ursus arctos	male	Canada (Britis Columbia)	Skeena River, Upper	Unnnafected
USNM (USA)	209915	Ursus arctos	female	Canada (Britis Columbia)	Skeena River, Upper	Unnnafected
USNM (USA)	210130	Ursus arctos	male	Canada (Britis Columbia)	Salmon Creek, 30 Mi N Of Telegraph Creek	Unnnafected
USNM (USA)	210131	Ursus arctos	male	Canada (Britis Columbia)	Salmon Creek, 30 Mi N Of Telegraph Creek	Unnnafected
USNM (USA)	210132	Ursus arctos	female	Canada (Britis Columbia)	Salmon Creek, 30 Mi N Of Telegraph Creek	Unnnafected
USNM (USA)	210133	Ursus arctos	female	Canada (Britis Columbia)	Salmon Creek, 30 Mi N Of Telegraph Creek	Unnnafected
USNM (USA)	210134	Ursus arctos	female	Canada (Britis Columbia)	Shesley River, 45 Mi N Of Telegraph Creek	Unnnafected
USNM (USA)	210135	Ursus arctos	indet	Canada (Britis Columbia)	Shesley River, 45 Mi N Of Telegraph Creek	Unnnafected
USNM (USA)	210136	Ursus arctos	indet	Canada (Britis Columbia)	Shesley River, 45 Mi N Of Telegraph Creek	Unnnafected
USNM (USA)	210137	Ursus arctos	indet	Canada (Britis Columbia)	Shesley River, 45 Mi N Of Telegraph Creek	Unnnafected
USNM (USA)	210309	Ursus arctos	indet	Canada (Britis Columbia)	Indian Point Creek	Unnnafected
USNM (USA)	210430	Ursus arctos	male	Canada (Britis Columbia)	Athalmer, Findley Creek	Unnnafected
USNM (USA)	210442	Ursus arctos	female	Canada (Britis Columbia)	Poplar Creek	Unnnafected
USNM (USA)	210444	Ursus arctos	indet	Canada (Britis Columbia)	Poplar Creek	Unnnafected
USNM (USA)	210445	Ursus arctos	indet	Canada (Britis Columbia)	Poplar Creek	Unnnafected
USNM (USA)	210443	Ursus arctos	indet	Canada (Britis Columbia)	Poplar Creek	Unnnafected
USNM (USA)	210446	Ursus arctos	female	Canada (Britis Columbia)	Nelson	Unnnafected
USNM (USA)	210447	Ursus arctos	female	Canada (Britis Columbia)	Nelson	Unnnafected
USNM (USA)	210578	Ursus arctos	male	Canada (Britis Columbia)	Atnarko River	Unnnafected
USNM (USA)	210579	Ursus arctos	female	Canada (Britis Columbia)	Atnarko River	Unnnafected
USNM (USA)	242643	Ursus arctos	male	Canada (Britis Columbia)	Bella Coola	Unnnafected
USNM (USA)	242196	Ursus arctos	male	Canada (Britis Columbia)	Bella Coola	Unnnafected
USNM (USA)	242197	Ursus arctos	male	Canada (Britis Columbia)	Bella Coola	Unnnafected
USNM (USA)	242195	Ursus arctos	female	Canada (Britis Columbia)	Bella Coola	Unnnafected
USNM (USA)	243187	Ursus arctos	indet	Canada (Britis Columbia)	Atlin, Within 30 Mi	Unnnafected
USNM (USA)	243188	Ursus arctos	indet	Canada (Britis Columbia)	Atlin, Within 30 Mi	Unnnafected
USNM (USA)	244007	Ursus arctos	female	Canada (Britis Columbia)	Barkerville, On Williams Creek	Unnnafected
USNM (USA)	244497	Ursus arctos	male	Canada (Britis Columbia)	Indian Point Creek	Unnnafected
USNM (USA)	244498	Ursus arctos	female	Canada (Britis Columbia)	Indian Point Creek	Unnnafected
USNM (USA)	247076	Ursus arctos	female	Canada (Britis Columbia)	Wapiti River, Headwaters	Unnnafected
USNM (USA)	249873	Ursus arctos	male	Canada (Britis Columbia)	Indian Point Creek	Unnnafected
USNM (USA)	251406	Ursus arctos	female	Canada (Britis Columbia)	Rapid River, Near Head	Unnnafected
USNM (USA)	256520	Ursus arctos	female	Canada (Britis Columbia)	Needham Creek, Head	Unnnafected
USNM (USA)	256521	Ursus arctos	male	Canada (Britis Columbia)	Redfern Lake	Unnnafected
USNM (USA)	256522	Ursus arctos	male	Canada (Britis Columbia)	Robb Lake	Unnnafected
USNM (USA)	257442	Ursus arctos	male	Canada (Britis Columbia)	Sukunka River	Unnnafected
USNM (USA)	266164	Ursus arctos	male	Canada (Britis Columbia)	Barkerville, NE, Hogan Creek	Unnnafected
USNM (USA)	261602	Ursus arctos	male	Canada (Britis Columbia)	Columbia River, Selkirk Mountains, Carnes Creek	Unnnafected
USNM (USA)	268007	Ursus arctos	female	Canada (Britis Columbia)	Henry River, Upper	Unnnafected
USNM (USA)	271725	Ursus arctos	indet	Canada (Britis Columbia)	Mount Robson	Unnnafected
USNM (USA)	287669	Ursus arctos	male	Canada (Britis Columbia)	Bull River	Unnnafected
USNM (USA)	287670	Ursus arctos	indet	Canada (Britis Columbia)	Stikine - Klaplan Rivers	Unnnafected
USNM (USA)	292955	Ursus arctos	male	Canada (Britis Columbia)	Fort Nelson, 75 Mi W	Unnnafected
USNM (USA)	349498	Ursus arctos	male	Canada (Britis Columbia)	Pesika River, Headwaters	Unnnafected
USNM (USA)	551611	Ursus arctos	male	Canada (Britis Columbia)	Bull River, Sulphur Creek	Unnnafected
USNM (USA)	A07146	Ursus arctos	male	Canada (NorthWest Territories)	Franklin Bay	Unnnafected
USNM (USA)	134237	Ursus arctos	female	Canada (Yukon)	Pelly River, Near Hode's Canon	Unnnafected
USNM (USA)	134486	Ursus arctos	male	Canada (Yukon)	Macmillan River	Unnnafected
USNM (USA)	135197	Ursus arctos	female	Canada (Yukon)	Robinson, 8 Mi W, Midway Between White Horse And Lake Bennett	Unnnafected
USNM (USA)	135204	Ursus arctos	female	Canada (Yukon)	Coal Creek, Head	Unnnafected
USNM (USA)	137521	Ursus arctos	female	Canada (Yukon)	Klukwan and Dalton Post, Between	Unnnafected
USNM (USA)	179892	Ursus arctos	female	Canada (Yukon)	Macmillan River	Unnnafected
USNM (USA)	180984	Ursus arctos	male	Canada (Yukon)	Macmillan River, 150-175 Mi Up	Unnnafected
USNM (USA)	202949	Ursus arctos	male	Canada (Yukon)	White River, Head Of, Caldern Creek, 30 Mi E Mount Natazat	Unnnafected
USNM (USA)	203161	Ursus arctos	female	Canada (Yukon)	White River, Head Of, Caldern Creek, 30 Mi E Mount Natazat	Unnnafected
USNM (USA)	204186	Ursus arctos	female	Canada (Yukon)	Mcconell River	Unnnafected
USNM (USA)	204187	Ursus arctos	female	Canada (Yukon)	Mcconell River	Unnnafected
USNM (USA)	205167	Ursus arctos	male	Canada (Yukon)	Stewart River	Unnnafected
USNM (USA)	205162	Ursus arctos	female	Canada (Yukon)	St. Clair River	Unnnafected
USNM (USA)	205163	Ursus arctos	female	Canada (Yukon)	St. Clair River	Unnnafected
USNM (USA)	205164	Ursus arctos	male	Canada (Yukon)	St. Clair River	Unnnafected
USNM (USA)	205165	Ursus arctos	female	Canada (Yukon)	Kluane Lake	Affected	Right and Left M2
USNM (USA)	206530	Ursus arctos	male	Canada (Yukon)	Kluane Lake	Unnnafected
USNM (USA)	206531	Ursus arctos	female	Canada (Yukon)	Kluane Lake	Unnnafected
USNM (USA)	209894	Ursus arctos	female	Canada (Yukon)	Jenerk River	Unnnafected
USNM (USA)	209895	Ursus arctos	female	Canada (Yukon)	Kluane Lake	Unnnafected
USNM (USA)	209896	Ursus arctos	male	Canada (Yukon)	White River	Unnnafected
USNM (USA)	209897	Ursus arctos	male	Canada (Yukon)	White River	Unnnafected
USNM (USA)	210448	Ursus arctos	male	Canada (Yukon)	Champagne Landing, Near	Unnnafected
USNM (USA)	210449	Ursus arctos	male	Canada (Yukon)	Champagne Landing, Near	Unnnafected
USNM (USA)	214476	Ursus arctos	female	Canada (Yukon)	Ross River	Unnnafected
USNM (USA)	215708	Ursus arctos	male	Canada (Yukon)	Pelly Mountains	Unnnafected
USNM (USA)	215709	Ursus arctos	male	Canada (Yukon)	Pelly Mountains	Unnnafected
USNM (USA)	215710	Ursus arctos	female	Canada (Yukon)	Pelly Mountains	Unnnafected
USNM (USA)	215711	Ursus arctos	female	Canada (Yukon)	Pelly Mountains	Unnnafected
USNM (USA)	215713	Ursus arctos	female	Canada (Yukon)	Ross Mountains	Unnnafected
USNM (USA)	221600	Ursus arctos	female	Canada (Yukon)	Ross River	Unnnafected
USNM (USA)	221620	Ursus arctos	male	Canada (Yukon)	Kluane River	Unnnafected
USNM (USA)	221621	Ursus arctos	male	Canada (Yukon)	O'Conner River	Unnnafected
USNM (USA)	221622	Ursus arctos	male	Canada (Yukon)	Alsek River, Head	Affected	Right and Left M2
USNM (USA)	221623	Ursus arctos	male	Canada (Yukon)	Donjek River	Unnnafected
USNM (USA)	221624	Ursus arctos	female	Canada (Yukon)	Kluane Lake	Unnnafected
USNM (USA)	221629	Ursus arctos	female	Canada (Yukon)	Alsek River	Unnnafected
USNM (USA)	222758	Ursus arctos	female	Canada (Yukon)	White Horse, E	Unnnafected
USNM (USA)	223164	Ursus arctos	male	Canada (Yukon)	Champagne Landing	Unnnafected
USNM (USA)	223690	Ursus arctos	male	Canada (Yukon)	Champagne	Unnnafected
USNM (USA)	223751	Ursus arctos	male	Canada (Yukon)	Hootalingua	Affected	Right and Left M2
USNM (USA)	223760	Ursus arctos	male	Canada (Yukon)	Glenlyon Range	Unnnafected
USNM (USA)	223761	Ursus arctos	male	Canada (Yukon)	Little Salmon	Unnnafected
USNM (USA)	223766	Ursus arctos	male	Canada (Yukon)	Nesutlin River	Unnnafected
USNM (USA)	223767	Ursus arctos	male	Canada (Yukon)	Quiet Lake, Head Big Salmon River	Unnnafected
USNM (USA)	223768	Ursus arctos	male	Canada (Yukon)	Teslin Lake	Unnnafected
USNM (USA)	223769	Ursus arctos	indet	Canada (Yukon)	Marsh Lake	Unnnafected
USNM (USA)	225821	Ursus arctos	male	Canada (Yukon)	Champagne	Affected	Right and Left M2
USNM (USA)	226412	Ursus arctos	male	Canada (Yukon)	Kluane, Glodstone Creek	Unnnafected
USNM (USA)	226413	Ursus arctos	male	Canada (Yukon)	Kluane, Donjek River	Unnnafected
USNM (USA)	226414	Ursus arctos	male	Canada (Yukon)	Kluane, Donjek River	Unnnafected
USNM (USA)	227064	Ursus arctos	male	Canada (Yukon)	Mcmillan River	Unnnafected
USNM (USA)	227838	Ursus arctos	indet	Canada (Yukon)	Enerk River	Unnnafected
USNM (USA)	227973	Ursus arctos	female	Canada (Yukon)	Dalton House	Unnnafected
USNM (USA)	227975	Ursus arctos	male	Canada (Yukon)	Dasadeash Lake	Unnnafected
USNM (USA)	227977	Ursus arctos	indet	Canada (Yukon)		Unnnafected
USNM (USA)	227993	Ursus arctos	male	Canada (Yukon)	Dalton House	Unnnafected
USNM (USA)	227996	Ursus arctos	male	Canada (Yukon)	Kluane	Unnnafected
USNM (USA)	227999	Ursus arctos	indet	Canada (Yukon)	Champagne	Unnnafected
USNM (USA)	228213	Ursus arctos	male	Canada (Yukon)	Little Arm Kluane	Unnnafected
USNM (USA)	228214	Ursus arctos	male	Canada (Yukon)	Donjek River	Unnnafected
USNM (USA)	228215	Ursus arctos	female	Canada (Yukon)	Little Arm Kluane	Unnnafected
USNM (USA)	228216	Ursus arctos	female	Canada (Yukon)	Donjek River	Unnnafected
USNM (USA)	228217	Ursus arctos	indet	Canada (Yukon)	Donjek River	Unnnafected
USNM (USA)	228228	Ursus arctos	indet	Canada (Yukon)	White Horse	Unnnafected
USNM (USA)	228316	Ursus arctos	indet	Canada (Yukon)	Little Salmon River, Upper	Unnnafected
USNM (USA)	228526	Ursus arctos	male	Canada (Yukon)	Yukon	Unnnafected
USNM (USA)	228711	Ursus arctos	indet	Canada (Yukon)	Nieling River, Head	Unnnafected
USNM (USA)	228712	Ursus arctos	indet	Canada (Yukon)	Kluane Lake	Unnnafected
USNM (USA)	228713	Ursus arctos	indet	Canada (Yukon)	Kluane, Duke River	Unnnafected
USNM (USA)	228714	Ursus arctos	indet	Canada (Yukon)	Kluane, Duke River	Unnnafected
USNM (USA)	228861	Ursus arctos	male	Canada (Yukon)	Teslin Lake	Unnnafected
USNM (USA)	228862	Ursus arctos	male	Canada (Yukon)	Rose and Little Salmon Rivers, Between	Unnnafected
USNM (USA)	228863	Ursus arctos	male	Canada (Yukon)	Kluane River	Unnnafected
USNM (USA)	228880	Ursus arctos	male	Canada (Yukon)	Mcmillan River	Unnnafected
USNM (USA)	228881	Ursus arctos	male	Canada (Yukon)	Nieling River, Head	Unnnafected
USNM (USA)	228882	Ursus arctos	male	Canada (Yukon)	Lapp River	Unnnafected
USNM (USA)	228883	Ursus arctos	male	Canada (Yukon)	Pelly River	Unnnafected
USNM (USA)	229232	Ursus arctos	female	Canada (Yukon)	Dasadeash River	Unnnafected
USNM (USA)	229233	Ursus arctos	female	Canada (Yukon)	Ashikik River	Unnnafected
USNM (USA)	229234	Ursus arctos	male	Canada (Yukon)	Canyon River	Unnnafected
USNM (USA)	229235	Ursus arctos	male	Canada (Yukon)	Atesk River	Unnnafected
USNM (USA)	229236	Ursus arctos	male	Canada (Yukon)	Klukshu River	Unnnafected
USNM (USA)	229244	Ursus arctos	indet	Canada (Yukon)	Nordenskiold River	Unnnafected
USNM (USA)	229245	Ursus arctos	female	Canada (Yukon)	no data	Unnnafected
USNM (USA)	229252	Ursus arctos	indet	Canada (Yukon)	Tahkeena	Unnnafected
USNM (USA)	229254	Ursus arctos	male	Canada (Yukon)	Lappie River, Upper Pelly	Unnnafected
USNM (USA)	229255	Ursus arctos	male	Canada (Yukon)	La Barge, Lower	Unnnafected
USNM (USA)	229258	Ursus arctos	female	Canada (Yukon)	Pelly Banks	Unnnafected
USNM (USA)	230643	Ursus arctos	female	Canada (Yukon)	Kluane, Donjek River	Unnnafected
USNM (USA)	230644	Ursus arctos	female	Canada (Yukon)	Kluane, Donjek River	Unnnafected
USNM (USA)	230645	Ursus arctos	female	Canada (Yukon)	Kluane, Duke River	Unnnafected
USNM (USA)	230646	Ursus arctos	male	Canada (Yukon)	Kluane Lake	Unnnafected
USNM (USA)	230647	Ursus arctos	female	Canada (Yukon)	Kluane, Donjek River	Unnnafected
USNM (USA)	230730	Ursus arctos	male	Canada (Yukon)	Glen Lyon Range, Pelly River	Unnnafected
USNM (USA)	230731	Ursus arctos	female	Canada (Yukon)	Big Salmon River	Unnnafected
USNM (USA)	230732	Ursus arctos	male	Canada (Yukon)	Kluane Lake, Long Arm	Unnnafected
USNM (USA)	230733	Ursus arctos	male	Canada (Yukon)	Kluane Lake	Unnnafected
USNM (USA)	230734	Ursus arctos	female	Canada (Yukon)	Kluane Lake	Unnnafected
USNM (USA)	230735	Ursus arctos	female	Canada (Yukon)	Kluane Lake	Unnnafected
USNM (USA)	231298	Ursus arctos	indet	Canada (Yukon)	Chilkat River, Bear Creek	Unnnafected
USNM (USA)	231301	Ursus arctos	indet	Canada (Yukon)	Nordenskiold River	Unnnafected
USNM (USA)	231303	Ursus arctos	female	Canada (Yukon)	Yukon	Unnnafected
USNM (USA)	231577	Ursus arctos	female	Canada (Yukon)	Whitehorse, 50 Mi W, Near Champagne Landing	Unnnafected
USNM (USA)	231952	Ursus arctos	indet	Canada (Yukon)	Whitehorse, Near	Unnnafected
USNM (USA)	232015	Ursus arctos	indet	Canada (Yukon)	Pelly River	Unnnafected
USNM (USA)	232390	Ursus arctos	indet	Canada (Yukon)	Big Salmon River	Unnnafected
USNM (USA)	232480	Ursus arctos	indet	Canada (Yukon)	Ogilvie Range, Klondike Headwaters	Unnnafected
USNM (USA)	232481	Ursus arctos	indet	Canada (Yukon)	White Glacier and Tenana, Divide Between	Unnnafected
USNM (USA)	232482	Ursus arctos	indet	Canada (Yukon)	Donjek River	Unnnafected
USNM (USA)	232483	Ursus arctos	indet	Canada (Yukon)	Donjek River	Unnnafected
USNM (USA)	232484	Ursus arctos	female	Canada (Yukon)	Kluane Lake, Duke River	Unnnafected
USNM (USA)	232485	Ursus arctos	indet	Canada (Yukon)	Kluane River	Unnnafected
USNM (USA)	233023	Ursus arctos	indet	Canada (Yukon)	Teslin Lake, E Of, On B.C. Boundary	Unnnafected
USNM (USA)	233024	Ursus arctos	indet	Canada (Yukon)	Teslin Lake	Unnnafected
USNM (USA)	233025	Ursus arctos	indet	Canada (Yukon)	Little Salmon River	Unnnafected
USNM (USA)	233026	Ursus arctos	indet	Canada (Yukon)	Big Salmon River, Near Pelly Divide	Unnnafected
USNM (USA)	233027	Ursus arctos	indet	Canada (Yukon)	Alsek River	Unnnafected
USNM (USA)	233028	Ursus arctos	indet	Canada (Yukon)	White River, Head	Unnnafected
USNM (USA)	233029	Ursus arctos	indet	Canada (Yukon)	Hootalingua River	Unnnafected
USNM (USA)	233030	Ursus arctos	indet	Canada (Yukon)	Watron River, South Yukon Territory	Unnnafected
USNM (USA)	233031	Ursus arctos	indet	Canada (Yukon)	Nieling River	Unnnafected
USNM (USA)	233036	Ursus arctos	indet	Canada (Yukon)	Whitehorse, Ross River	Unnnafected
USNM (USA)	233037	Ursus arctos	indet	Canada (Yukon)	Whitehorse, Ross River	Unnnafected
USNM (USA)	233228	Ursus arctos	indet	Canada (Yukon)	Whitehorse, E Of	Unnnafected
USNM (USA)	233231	Ursus arctos	indet	Canada (Yukon)	Whitehorse, E Of	Unnnafected
USNM (USA)	233232	Ursus arctos	indet	Canada (Yukon)	Whitehorse, E Of	Unnnafected
USNM (USA)	233233	Ursus arctos	indet	Canada (Yukon)	Whitehorse, E Of	Unnnafected
USNM (USA)	233632	Ursus arctos	indet	Canada (Yukon)	Pelly River, Upper, Near Ross Lakes	Unnnafected
USNM (USA)	233633	Ursus arctos	indet	Canada (Yukon)	Pelly River, Upper, Ross River	Unnnafected
USNM (USA)	233634	Ursus arctos	indet	Canada (Yukon)	Pelly River, Upper, Ross River	Unnnafected
USNM (USA)	233635	Ursus arctos	indet	Canada (Yukon)	Pelly River, Upper, Ketza River	Unnnafected
USNM (USA)	233636	Ursus arctos	indet	Canada (Yukon)	Pelly River, Upper, Hoole Canyon	Unnnafected
USNM (USA)	233637	Ursus arctos	indet	Canada (Yukon)	Pelly Mountains, Between Pelly And Nesultin Rivers	Unnnafected
USNM (USA)	233638	Ursus arctos	indet	Canada (Yukon)	Macmillan River	Unnnafected
USNM (USA)	233703	Ursus arctos	indet	Canada (Yukon)	Little Salmon River	Unnnafected
USNM (USA)	233704	Ursus arctos	indet	Canada (Yukon)	Little Salmon River	Unnnafected
USNM (USA)	234190	Ursus arctos	indet	Canada (Yukon)	Pelly River, Upper	Unnnafected
USNM (USA)	234191	Ursus arctos	indet	Canada (Yukon)	Pelly River, Upper	Unnnafected
USNM (USA)	234192	Ursus arctos	indet	Canada (Yukon)	Pelly River, Upper	Unnnafected
USNM (USA)	234492	Ursus arctos	female	Canada (Yukon)	Yukon River, 10 Mi Below Mouth Of Little Salmon River	Unnnafected
USNM (USA)	235260	Ursus arctos	male	Canada (Yukon)	Yukon	Unnnafected
USNM (USA)	235261	Ursus arctos	female	Canada (Yukon)	O'Connor River (Kaskawulsh River)	Unnnafected
USNM (USA)	235262	Ursus arctos	male	Canada (Yukon)	Kluane	Unnnafected
USNM (USA)	235263	Ursus arctos	female	Canada (Yukon)	Ashiak Lake	Unnnafected
USNM (USA)	235264	Ursus arctos	indet	Canada (Yukon)	Dalton House	Unnnafected
USNM (USA)	235301	Ursus arctos	male	Canada (Yukon)	Champagne Landing	Unnnafected
USNM (USA)	235302	Ursus arctos	indet	Canada (Yukon)	Big Salmon River, Near	Unnnafected
USNM (USA)	235303	Ursus arctos	male	Canada (Yukon)	Macmillan River, Head Of	Unnnafected
USNM (USA)	235304	Ursus arctos	male	Canada (Yukon)	Macmillan River, Head Of	Unnnafected
USNM (USA)	235305	Ursus arctos	male	Canada (Yukon)	Alsek River	Unnnafected
USNM (USA)	235306	Ursus arctos	male	Canada (Yukon)	Alsek River	Unnnafected
USNM (USA)	235307	Ursus arctos	male	Canada (Yukon)	Liard River, Head Of	Unnnafected
USNM (USA)	235308	Ursus arctos	male	Canada (Yukon)	Nahanni River, Near Northwest Territories Boundary	Unnnafected
USNM (USA)	235309	Ursus arctos	male	Canada (Yukon)	Pelly River, Upper, On Head Of Orchay River	Unnnafected
USNM (USA)	235310	Ursus arctos	male	Canada (Yukon)	Pelly River, Upper, On Head Of Orchay River	Unnnafected
USNM (USA)	235311	Ursus arctos	male	Canada (Yukon)	Pelly River, Upper, Above Hoole Canyon	Unnnafected
USNM (USA)	235312	Ursus arctos	male	Canada (Yukon)	Pelly River, Near Head	Unnnafected
USNM (USA)	235313	Ursus arctos	male	Canada (Yukon)	Pelly River, Upper	Unnnafected
USNM (USA)	235324	Ursus arctos	male	Canada (Yukon)	Kluane River	Unnnafected
USNM (USA)	235325	Ursus arctos	female	Canada (Yukon)	Kluane Lake	Unnnafected
USNM (USA)	235326	Ursus arctos	female	Canada (Yukon)	Kluane, Little Arm	Unnnafected
USNM (USA)	235327	Ursus arctos	female	Canada (Yukon)	Kluane, Big Arm	Unnnafected
USNM (USA)	235328	Ursus arctos	female	Canada (Yukon)	Kluane, Donjek River	Unnnafected
USNM (USA)	235329	Ursus arctos	male	Canada (Yukon)	Kluane, Donjek River	Unnnafected
USNM (USA)	235520	Ursus arctos	indet	Canada (Yukon)	Whitehorse, Near	Unnnafected
USNM (USA)	240403	Ursus arctos	indet	Canada (Yukon)	Big Horn Creek	Unnnafected
USNM (USA)	242292	Ursus arctos	male	Canada (Yukon)	Lake Arkel	Unnnafected
USNM (USA)	242293	Ursus arctos	indet	Canada (Yukon)	Lake Arkel	Unnnafected
USNM (USA)	242294	Ursus arctos	male	Canada (Yukon)	Dalton House	Unnnafected
USNM (USA)	242295	Ursus arctos	male	Canada (Yukon)	Dalton House	Unnnafected
USNM (USA)	242296	Ursus arctos	male	Canada (Yukon)	Hooche	Unnnafected
USNM (USA)	243189	Ursus arctos	indet	Canada (Yukon)	Crow's Nest Pass	Unnnafected
USNM (USA)	243190	Ursus arctos	indet	Canada (Yukon)	Champagne	Unnnafected
USNM (USA)	243191	Ursus arctos	indet	Canada (Yukon)	Champagne	Unnnafected
USNM (USA)	243192	Ursus arctos	indet	Canada (Yukon)	Champagne	Unnnafected
USNM (USA)	243684	Ursus arctos	male	Canada (Yukon)	Carmacks	Unnnafected
USNM (USA)	243685	Ursus arctos	indet	Canada (Yukon)	Carmacks	Unnnafected
USNM (USA)	399315	Ursus arctos	female	Canada (Yukon)	Lake Dezadeash	Unnnafected
USNM (USA)	113410	Ursus arctos	indet	Colorado	Marvine	Unnnafected
USNM (USA)	113411	Ursus arctos	indet	Colorado	Miller Creek	Unnnafected
USNM (USA)	149016	Ursus arctos	indet	Colorado	Pagosa Springs	Unnnafected
USNM (USA)	150356	Ursus arctos	male	Colorado	Pagosa Springs	Unnnafected
USNM (USA)	150358	Ursus arctos	male	Colorado	San Miguel Mountains, Lone Cone	Unnnafected
USNM (USA)	177551	Ursus arctos	female	Colorado	Cochetopa National Forest, California Gultch	Unnnafected
USNM (USA)	177552	Ursus arctos	male	Colorado	Saquache, 12 Mi NE	Unnnafected
USNM (USA)	203178	Ursus arctos	female	Colorado	Williams River, S Branch	Unnnafected
USNM (USA)	203203	Ursus arctos	female	Colorado	Indian Creek	Unnnafected
USNM (USA)	203204	Ursus arctos	female	Colorado	Indian Creek	Unnnafected
USNM (USA)	206528	Ursus arctos	male	Colorado	Williams River, S Fork	Unnnafected
USNM (USA)	211040	Ursus arctos	female	Colorado	Grand County , Kremmling	Unnnafected
USNM (USA)	213000	Ursus arctos	indet	Colorado	Navaho Range, Near Cromo	Unnnafected
USNM (USA)	213001	Ursus arctos	indet	Colorado	Navaho Range, Near Cromo	Unnnafected
USNM (USA)	213002	Ursus arctos	female	Colorado	Navaho Range, Near Cromo	Unnnafected
USNM (USA)	248537	Ursus arctos	male	Colorado	Creede, S, On Middle Creek	Unnnafected
USNM (USA)	274490	Ursus arctos	female	Colorado	Saguache County, Saguache Creek, Upper	Unnnafected
USNM (USA)	274179	Ursus arctos	male	Colorado	Mineral County, Lake Fork, 20 Mi S Wagon Wheel Gap	Unnnafected
USNM (USA)	A 12397	Ursus arctos	female	Idaho	Teton	Unnnafected
USNM (USA)	A 31276	Ursus arctos	male	Idaho	Lemhi Mountains, 10 Mi West Of Junction, Timber Cr. Valley	Unnnafected
USNM (USA)	227058	Ursus arctos	male	Idaho	Salmon River, Five Mile Creek	Unnnafected
USNM (USA)	228342	Ursus arctos	female	Idaho	Minidoka	Unnnafected
USNM (USA)	233241	Ursus arctos	male	Idaho	Meadow Creek	Unnnafected
USNM (USA)	242644	Ursus arctos	indet	Idaho	Laidlaw Park, NW Corner	Unnnafected
USNM (USA)	242698	Ursus arctos	male	Idaho	Minidoka, 25 Mi N, S End Of Valley Of The Moon	Unnnafected
USNM (USA)	243603	Ursus arctos	female	Idaho	Bear Park, 33 Mi N Of Minidoka	Unnnafected
USNM (USA)	243743	Ursus arctos	male	Idaho	Bear Park, 35 Mi NE Minidoka, Snake River Desert	Unnnafected
USNM (USA)	243908	Ursus arctos	female	Idaho	Laidlaw Park, 30 Mi N Of Kimama	Unnnafected
USNM (USA)	248335	Ursus arctos	male	Idaho	Wild Horse Butte, 20 Mi NE Kimama	Unnnafected
USNM (USA)	274070	Ursus arctos	male	Idaho	Fremont County, Targhee Creek, Near Henry's Lake	Unnnafected
USNM (USA)	98320	Ursus arctos	female	Mexico	Chihuahua, Colonia Garcia, Near	Unnnafected
USNM (USA)	98323	Ursus arctos	female	Mexico	Chihuahua, Colonia Garcia	Unnnafected
USNM (USA)	98324	Ursus arctos	male	Mexico	Chihuahua, Colonia Garcia	Affected	Right and left M2
USNM (USA)	98327	Ursus arctos	male	Mexico	Chihuahua, Colonia Juarez	Affected	Right and Left M2
USNM (USA)	99657	Ursus arctos	female	Mexico	Chihuahua, Colonia Garcia	Unnnafected
USNM (USA)	99664	Ursus arctos	female	Mexico	Chihuahua, Colonia Garcia	Affected	Right and Left M2 associated with low attrition. m3 associated with attrition
USNM (USA)	170557	Ursus arctos	male	Mexico	Chihuahua, Galligo, Mts; 11 Mi W	Unnnafected
USNM (USA)	203175	Ursus arctos	female	Mexico	Sonora, Casas Grandes, 60-70 Mi WSW, 12 Mi W Of Contiental Divide	Unnnafected
USNM (USA)	A 13245	Ursus arctos	female	Montana	Big Horn Creek	Unnnafected
USNM (USA)	74896	Ursus arctos	female	Montana	Flathead County, Paola, Near, 1/2 Down W Slope From Summitt	Unnnafected
USNM (USA)	74897	Ursus arctos	male	Montana	Paola, Near, Halfway Down W Slope From Summit Station	Unnnafected
USNM (USA)	202739	Ursus arctos	male	Montana	Missouri Breaks, About 100 Mi N Of Fort Miles	Unnnafected
USNM (USA)	203188	Ursus arctos	female	Montana	Blackfoot, Headwaters Of The N Fork	Unnnafected
USNM (USA)	205168	Ursus arctos	male	Montana	Yellowstone Park Region	Unnnafected
USNM (USA)	205184	Ursus arctos	male	Montana	Park County, Tom Minor Basin	Unnnafected
USNM (USA)	206594	Ursus arctos	female	Montana	Creves Creek, Just Outside Yellowstone Park N Boundary	Unnnafected
USNM (USA)	209905	Ursus arctos	male	Montana	Slough Creek	Unnnafected
USNM (USA)	209907	Ursus arctos	male	Montana	Crevice Creek	Unnnafected
USNM (USA)	211240	Ursus arctos	female	Montana	Sage Creek, Near NW Corner Yellowstone Park	Affected	Right and Left M2
USNM (USA)	212316	Ursus arctos	male	Montana	Gardiner, Near	Unnnafected
USNM (USA)	212317	Ursus arctos	female	Montana	Gardiner, Near	Unnnafected
USNM (USA)	212318	Ursus arctos	male	Montana	Gardiner, Near	Unnnafected
USNM (USA)	212319	Ursus arctos	male	Montana	Gardiner, Near	Unnnafected
USNM (USA)	216205	Ursus arctos	indet	Montana	Park County, Hell Roaring	Unnnafected
USNM (USA)	216208	Ursus arctos	male	Montana	Park County, Hell Roaring, Slough Creek	Unnnafected
USNM (USA)	222097	Ursus arctos	indet	Montana	Gardiner	Unnnafected
USNM (USA)	222098	Ursus arctos	indet	Montana	Gardiner	Unnnafected
USNM (USA)	222100	Ursus arctos	female	Montana	Gardiner, Reece Creek	Unnnafected
USNM (USA)	222753	Ursus arctos	indet	Montana	Swan Range	Unnnafected
USNM (USA)	222754	Ursus arctos	indet	Montana	Swan Range	Unnnafected
USNM (USA)	223271	Ursus arctos	female	Montana	Madison River, Near, Divide Between Teepee And Red Creeks	Unnnafected
USNM (USA)	223699	Ursus arctos	female	Montana	Flathead, S Fork, Near Silver Tip Peak	Unnnafected
USNM (USA)	223700	Ursus arctos	indet	Montana	Flathead, S Fork	Unnnafected
USNM (USA)	225609	Ursus arctos	female	Montana	Tom Minor Basin	Unnnafected
USNM (USA)	225618	Ursus arctos	male	Montana	Tom Minor Basin	Unnnafected
USNM (USA)	225621	Ursus arctos	male	Montana	Slough Creek	Unnnafected
USNM (USA)	225622	Ursus arctos	male	Montana	Slough Creek	Unnnafected
USNM (USA)	227091	Ursus arctos	indet	Montana	Glacier National Park, Camas Creek, Just N Of Lake Mcdonald	Unnnafected
USNM (USA)	227094	Ursus arctos	indet	Montana	Swan Lake	Unnnafected
USNM (USA)	227097	Ursus arctos	female	Montana	Gardiner, 35 Mi NE On Buffalo Fork Creek	Unnnafected
USNM (USA)	227098	Ursus arctos	indet	Montana	Swan Lake	Unnnafected
USNM (USA)	227102	Ursus arctos	indet	Montana	Swan Lake	Unnnafected
USNM (USA)	227663	Ursus arctos	male	Montana	Crevice Creek	Unnnafected
USNM (USA)	227847	Ursus arctos	male	Montana	Swan Lake	Unnnafected
USNM (USA)	227848	Ursus arctos	indet	Montana	Big Timber, Boulder Region	Unnnafected
USNM (USA)	227970	Ursus arctos	indet	Montana	Glacier National Park	Unnnafected
USNM (USA)	227979	Ursus arctos	indet	Montana	Rexford	Unnnafected
USNM (USA)	227988	Ursus arctos	indet	Montana	Flathead River, S Fork	Unnnafected
USNM (USA)	228487	Ursus arctos	male	Montana	Madison County, Norris	Unnnafected
USNM (USA)	228610	Ursus arctos	indet	Montana	Glacier National Park	Unnnafected
USNM (USA)	228611	Ursus arctos	indet	Montana	Flattop Mountain, Glacier Park	Unnnafected
USNM (USA)	228645	Ursus arctos	indet	Montana	Glacier National Park, Adair Ranch	Unnnafected
USNM (USA)	228728	Ursus arctos	female	Montana	Gardiner, 2 Mi From On L.H. Van Dyck Co. Ranch	Unnnafected
USNM (USA)	228729	Ursus arctos	male	Montana	Gardiner, 2 Mi From, On L. H. Van Dyck Co. Ranch	Unnnafected
USNM (USA)	228769	Ursus arctos	indet	Montana	Flathead County, Essex, Near, Mouth Of Park River	Unnnafected
USNM (USA)	228793	Ursus arctos	male	Montana	Flathead County, Essex	Unnnafected
USNM (USA)	230650	Ursus arctos	indet	Montana	St. Mary's Lake, Lower	Unnnafected
USNM (USA)	230739	Ursus arctos	male	Montana	Flathead River	Unnnafected
USNM (USA)	231426	Ursus arctos	indet	Montana	Kalispel, West Of	Unnnafected
USNM (USA)	231435	Ursus arctos	male	Montana	Grayling	Unnnafected
USNM (USA)	231436	Ursus arctos	male	Montana	Madison County	Unnnafected
USNM (USA)	231552	Ursus arctos	indet	Montana	Missoula County, Sun River, S Fork	Unnnafected
USNM (USA)	231553	Ursus arctos	indet	Montana	Carbella, Yellowstone River	Unnnafected
USNM (USA)	231978	Ursus arctos	indet	Montana	Tobacco Plains	Unnnafected
USNM (USA)	234058	Ursus arctos	indet	Montana	Contact	Unnnafected
USNM (USA)	234059	Ursus arctos	indet	Montana	Gardiner	Unnnafected
USNM (USA)	234629	Ursus arctos	male	Montana	Hell Roaring	Unnnafected
USNM (USA)	235494	Ursus arctos	male	Montana	Cliff Lake	Unnnafected
USNM (USA)	236106	Ursus arctos	female	Montana	Slough Creek Ranch, On Yellowstone Park N Boundary	Unnnafected
USNM (USA)	236107	Ursus arctos	indet	Montana	Slough Creek Ranch, On Yellowstone Park N Boundary	Unnnafected
USNM (USA)	236108	Ursus arctos	indet	Montana	Slough Creek Ranch, 1 Mi Above, On N Boundary Of Yellowstone Park	Unnnafected
USNM (USA)	241625	Ursus arctos	female	Montana	Lewis and Clark National Forest, 35 Mi E Of Ovando	Unnnafected
USNM (USA)	241627	Ursus arctos	female	Montana	Lewis and Clark National Forest, 35 Mi E Of Ovando	Unnnafected
USNM (USA)	242261	Ursus arctos	female	Montana	Glacier National Park	Unnnafected
USNM (USA)	242262	Ursus arctos	male	Montana	Tobacco Plains, Whitefish Range	Unnnafected
USNM (USA)	242263	Ursus arctos	male	Montana	Tobacco Plains, N Fork Side	Unnnafected
USNM (USA)	243283	Ursus arctos	indet	Montana	Bitter Root Mountains, Head Of Beaver River	Unnnafected
USNM (USA)	267479	Ursus arctos	indet	Montana	Lewistown, Badlands Near Missouri River	Unnnafected
USNM (USA)	A00995	Ursus arctos	indet	New mexico	Coppermines	Unnnafected
USNM (USA)	67404	Ursus arctos	female	New mexico	Sliver City, Mountain N Of City	Unnnafected
USNM (USA)	67405	Ursus arctos	female	New mexico	Sliver City, Mountain N Of City	Unnnafected
USNM (USA)	140086	Ursus arctos	indet	New mexico	Datil Mountains, Kid Springs, 10 Mi NE Of Datil	Unnnafected
USNM (USA)	147468	Ursus arctos	indet	New mexico	Mimbres River	Unnnafected
USNM (USA)	147469	Ursus arctos	male	New mexico	Mimbres River, Head, N Star Mesa	Unnnafected
USNM (USA)	223393	Ursus arctos	female	New mexico	Central City, Gila National Forest, Diamond Creek	Unnnafected
USNM (USA)	223394	Ursus arctos	male	New mexico	Sierra County, Black Range, 25 Mi NW Of Chloride	Unnnafected
USNM (USA)	223395	Ursus arctos	female	New mexico	Sierra County, Black Range, 25 Mi NW Of Chloride	Unnnafected
USNM (USA)	230651	Ursus arctos	male	New mexico	Sierra County, Black Range, 25 Mi NW Of Chloride	Unnnafected
USNM (USA)	231286	Ursus arctos	female	New mexico	Mogollon, 4 Mi E In Mogollon Mountains	Unnnafected
USNM (USA)	231287	Ursus arctos	male	New mexico	Taos, 20 Mi SE On Rio Chiquito	Unnnafected
USNM (USA)	233671	Ursus arctos	indet	New mexico	Taos, 20 Mi SE On Rio Chiquito	Unnnafected
USNM (USA)	235098	Ursus arctos	female	New mexico	Fairview, 35 Mi NE	Unnnafected
USNM (USA)	262373	Ursus arctos	male	New mexico	Hillsboro Peak, E Side Mimbres Mountains	Unnnafected
USNM (USA)	262374	Ursus arctos	male	New mexico	Magdalena Baldy	Unnnafected
USNM (USA)	21783	Ursus arctos	indet	North Dakota	Fort Buford	Unnnafected
USNM (USA)	203524	Ursus arctos	male	North Dakota	Middle Butte, Now Called Bullion Butte, Little Missour River At Mouth Of Bear Creek	Unnnafected
USNM (USA)	A02891	Ursus arctos	indet	North Dakota	Williams County, Fort Union	Unnnafected
USNM (USA)	283732	Ursus arctos	indet	North Dakota	Mckenzie County, Killdeer Mountains, W Of	Unnnafected
USNM (USA)	A 22393	Ursus arctos	female	Norway		Unnnafected
USNM (USA)	252584	Ursus arctos	male	Norway	Sogn Og Fjordane, Laerdal Municipality, Laerdal	Unnnafected
USNM (USA)	160152	Ursus arctos	female	Oregon	Wallowa National Forest, Township 4 N Range 46 E, Near Billy Meadows	Unnnafected
USNM (USA)	203162	Ursus arctos	female	Oregon	Wallowa Mountain	Unnnafected
USNM (USA)	250124	Ursus arctos	female	Oregon	Enterprise	Unnnafected
USNM (USA)	264443	Ursus arctos	indet	Oregon	Malheur Lake	Unnnafected
USNM (USA)	A 21273	Ursus arctos	female	Russia	Kamchatka	Unnnafected
USNM (USA)	A 21274	Ursus arctos	male	Russia	Kamchatka	Unnnafected
USNM (USA)	A 21275	Ursus arctos	indet	Russia	Kamchatka	Unnnafected
USNM (USA)	A 21276	Ursus arctos	female	Russia	Kamchatka	Unnnafected
USNM (USA)	A 21277	Ursus arctos	female	Russia	Kamchatka	Unnnafected
USNM (USA)	A 21278	Ursus arctos	female	Russia	Kamchatka	Unnnafected
USNM (USA)	A 21279	Ursus arctos	male	Russia	Kamchatka	Unnnafected
USNM (USA)	A 21280	Ursus arctos	female	Russia	Kamchatka	Affected	Right and left M2
USNM (USA)	A 21281	Ursus arctos	male	Russia	Kamchatka	Unnnafected
USNM (USA)	A 21282	Ursus arctos	female	Russia	Kamchatka	Unnnafected
USNM (USA)	A 21283	Ursus arctos	indet	Russia	Kamchatka	Unnnafected
USNM (USA)	A 21284	Ursus arctos	female	Russia	Kamchatka	Unnnafected
USNM (USA)	A 21285	Ursus arctos	female	Russia	Kamchatka	Unnnafected
USNM (USA)	A 21286	Ursus arctos	indet	Russia	Kamchatka	Unnnafected
USNM (USA)	A 21287	Ursus arctos	indet	Russia	Kamchatka	Unnnafected
USNM (USA)	A 21289	Ursus arctos	male	Russia	Kamchatka	Unnnafected
USNM (USA)	A 21290	Ursus arctos	indet	Russia	Kamchatka	Unnnafected
USNM (USA)	A 21291	Ursus arctos	male	Russia	Kamchatka	Unnnafected
USNM (USA)	A 21292	Ursus arctos	male	Russia	Kamchatka	Unnnafected
USNM (USA)	A 21293	Ursus arctos	male	Russia	Kamchatka	Affected	Left m3
USNM (USA)	A 21294	Ursus arctos	female	Russia	Kamchatka	Affected	Right and Left M1
USNM (USA)	A 21295	Ursus arctos	indet	Russia	Kamchatka	Unnnafected
USNM (USA)	A 21296	Ursus arctos	indet	Russia	Kamchatka	Unnnafected
USNM (USA)	A 21337	Ursus arctos	male	Russia	Kamchatka	Unnnafected
USNM (USA)	A 22424	Ursus arctos	indet	Russia	Kamchatka	Unnnafected
USNM (USA)	83445	Ursus arctos	male	Russia	Kamchatka	Unnnafected
USNM (USA)	83446	Ursus arctos	male	Russia	Kamchatka	Unnnafected
USNM (USA)	105557	Ursus arctos	female	Russia	Kamchatka	Unnnafected
USNM (USA)	A 4441	Ursus arctos	male	Russia	Siberia	Affected	Right and Left M2, right m2 asssociate with attrition
USNM (USA)	A 7112	Ursus arctos	indet	Russia	Chukotskiy, Plover Bay	Unnnafected
USNM (USA)	175687	Ursus arctos	male	Russia	Siberia, Kooltook, 30 Mi S	Unnnafected
USNM (USA)	175688	Ursus arctos	male	Russia	Siberia, Kooltook, 35 Mi S	Unnnafected
USNM (USA)	200771	Ursus arctos	male	Russia	Siberia, Lesser Annui River	Unnnafected
USNM (USA)	200772	Ursus arctos	male	Russia	Siberia, Greater Annui River	Unnnafected
USNM (USA)	167390	Ursus arctos	male	Estados unidos (Utah)	Pine Valley Mountains	Unnnafected
USNM (USA)	180207	Ursus arctos	female	Estados unidos (Utah)	Mayfield, 2 Mi S Of The Nipple	Unnnafected
USNM (USA)	209909	Ursus arctos	male	Estados unidos (Utah)	Ashley National Forest	Unnnafected
USNM (USA)	210431	Ursus arctos	male	Estados unidos (Utah)	Phil Pico Mountain, 1 Mi N Ashley National Forest	Unnnafected
USNM (USA)	214088	Ursus arctos	male	Estados unidos (Utah)	Ashley National Forest	Unnnafected
USNM (USA)	214089	Ursus arctos	female	Estados unidos (Utah)	Ashley National Forest	Unnnafected
USNM (USA)	223034	Ursus arctos	male	Estados unidos (Utah)	Sevier National Forest	Unnnafected
USNM (USA)	243439	Ursus arctos	indet	Estados unidos (Utah)	Fish Lake Forest, Brown's Hole Country	Unnnafected
USNM (USA)	245631	Ursus arctos	female	Estados unidos (Utah)	Hyrum, Peterson's Ranch	Unnnafected
USNM (USA)	245632	Ursus arctos	male	Estados unidos (Utah)	Hyrum, Peterson's Ranch	Unnnafected
USNM (USA)	246357	Ursus arctos	indet	Estados unidos (Utah)	Utah County, Santaquin Canyon	Unnnafected
USNM (USA)	243786	Ursus arctos	male	Washington	Holman Pass, Head Of Holman Creek, Tributary Of W Fork Of Pasayton River	Unnnafected
USNM (USA)	3698	Ursus arctos	female	Washington	Camp Cheloweyuck	Unnnafected
USNM (USA)	A 2893	Ursus arctos	indet	Wyoming	Yellowstone River	Unnnafected
USNM (USA)	A 16360	Ursus arctos	indet	Wyoming		Unnnafected
USNM (USA)	1865	Ursus arctos	male	Wyoming	Fort Laramie	Unnnafected
USNM (USA)	1866	Ursus arctos	male	Wyoming	Fort Laramie, Mountains Near	Unnnafected
USNM (USA)	1867	Ursus arctos	male	Wyoming	Medicine Bow Mountains, Near Fort Laramie	Unnnafected
USNM (USA)	3103	Ursus arctos	indet	Wyoming	Medicine Bow Mountains	Unnnafected
USNM (USA)	55936	Ursus arctos	female	Wyoming	Del Norte Creek	Unnnafected
USNM (USA)	145263	Ursus arctos	male	Wyoming	Yellowstone National Park	Unnnafected
USNM (USA)	170459	Ursus arctos	male	Wyoming	Valley	Unnnafected
USNM (USA)	177660	Ursus arctos	female	Wyoming	Yellowstone National Park, Lake Hotel	Unnnafected
USNM (USA)	180985	Ursus arctos	male	Wyoming	Jackson Hole	Unnnafected
USNM (USA)	181095	Ursus arctos	female	Wyoming	Sundance National Forest	Unnnafected
USNM (USA)	181096	Ursus arctos	female	Wyoming	Sundance National Forest	Unnnafected
USNM (USA)	181097	Ursus arctos	female	Wyoming	Sundance National Forest	Unnnafected
USNM (USA)	187889	Ursus arctos	male	Wyoming	Uintah Mountains	Unnnafected
USNM (USA)	199699	Ursus arctos	male	Wyoming	Yellowstone National Park, Slough Creek	Unnnafected
USNM (USA)	203186	Ursus arctos	male	Wyoming	Bighorn Mountains	Unnnafected
USNM (USA)	203761	Ursus arctos	female	Wyoming	Fort Fred Steele	Unnnafected
USNM (USA)	210144	Ursus arctos	female	Wyoming	Wind River Mountains, Near Wind River Peak, About 15 Mi N Of Elkhorn	Unnnafected
USNM (USA)	210244	Ursus arctos	male	Wyoming	Yellowstone River, Upper	Unnnafected
USNM (USA)	210584	Ursus arctos	male	Wyoming	Laramie Mountains	Unnnafected
USNM (USA)	211745	Ursus arctos	female	Wyoming	Shoshone River	Unnnafected
USNM (USA)	211746	Ursus arctos	female	Wyoming	Shoshone River	Unnnafected
USNM (USA)	211747	Ursus arctos	female	Wyoming	Shoshone River	Unnnafected
USNM (USA)	212437	Ursus arctos	indet	Wyoming	Absaroka Mountains	Unnnafected
USNM (USA)	215437	Ursus arctos	indet	Wyoming	Laramie Mountains	Unnnafected
USNM (USA)	215438	Ursus arctos	indet	Wyoming	Laramie Mountains	Unnnafected
USNM (USA)	216198	Ursus arctos	female	Wyoming	Lincoln County, Afton, Deadman Creek	Unnnafected
USNM (USA)	221718	Ursus arctos	female	Wyoming	Lincoln County, Afton, Grass River	Unnnafected
USNM (USA)	227924	Ursus arctos	male	Wyoming	Bridger Lake, Thoroughfare Creek	Unnnafected
USNM (USA)	228107	Ursus arctos	indet	Wyoming	Canfield Creek, E Of Yellowstone National Park	Unnnafected
USNM (USA)	228108	Ursus arctos	indet	Wyoming	Canfield Creek, E Of Yellowstone National Park	Unnnafected
USNM (USA)	228109	Ursus arctos	indet	Wyoming	Canfield Creek, E Of Yellowstone National Park	Unnnafected
USNM (USA)	228791	Ursus arctos	indet	Wyoming	Yellowstone National Park, Near Yellowstone Canyon, Specimen Ridge	Unnnafected
USNM (USA)	234699	Ursus arctos	female	Wyoming	Teton National Forest, Tp 45n R 114w 6th Pm, On Pacific Creek, 2 Mi N Of Maron Road	Unnnafected
USNM (USA)	234709	Ursus arctos	male	Wyoming	Slide	Unnnafected
USNM (USA)	235445	Ursus arctos	male	Wyoming	Dubois, 16 Mi NE, Twp 44n R 105w 6th Pm	Unnnafected
USNM (USA)	243825	Ursus arctos	indet	Wyoming	Squirrel Meadows	Unnnafected
USNM (USA)	244175	Ursus arctos	female	Wyoming	Gros Ventre Valley, Upper, N Fish Creek	Unnnafected
USNM (USA)	244176	Ursus arctos	female	Wyoming	Black Rock Creek, Branch Of Buffalo Creek, Upper Part Jackson Hole	Unnnafected
USNM (USA)	246358	Ursus arctos	indet	Wyoming	Fish Creek, Near Junction With Park Creek, Jackson Hole Area	Unnnafected
USNM (USA)	283629	Ursus arctos	indet	Wyoming	Yellowstone National Park, Near Old Faithful	Unnnafected
USNM (USA)	287668	Ursus arctos	male	Wyoming	NW Part	Unnnafected
USNM (USA)	301690	Ursus arctos	female	Wyoming	Yellowstone National Park	Unnnafected
USNM (USA)	301691	Ursus arctos	male	Wyoming	Yellowstone National Park	Unnnafected
USNM (USA)	79293	Ursus arctos	indet	Alaska	Cook's Inlet	Unnnafected
USNM (USA)	79294	Ursus arctos	male	Alaska	Karta Bay, Prince Of Wales Island	Unnnafected
USNM (USA)	79296	Ursus arctos	female	Alaska	Wrangell	Unnnafected
USNM (USA)	80708	Ursus arctos	indet	Alaska	Cook's Inlet	Unnnafected
USNM (USA)	80710	Ursus arctos	indet	Alaska	Sitka	Unnnafected
USNM (USA)	81096	Ursus arctos	indet	Alaska	Chichagof Island	Unnnafected
USNM (USA)	81097	Ursus arctos	indet	Alaska	Chichagof Island	Unnnafected
USNM (USA)	81098	Ursus arctos	indet	Alaska	Sitka	Unnnafected
USNM (USA)	81099	Ursus arctos	indet	Alaska	Sitka	Unnnafected
USNM (USA)	81100	Ursus arctos	female	Alaska	Sitka	Affected
USNM (USA)	81101	Ursus arctos	indet	Alaska	Admiralty Island	Unnnafected
USNM (USA)	81102	Ursus arctos	male	Alaska	Admiralty Island	Affected
USNM (USA)	82003	Ursus arctos	male	Alaska	Pavlof Bay	Unnnafected
USNM (USA)	82004	Ursus arctos	male	Alaska	Pavlof Bay	Unnnafected
USNM (USA)	82005	Ursus arctos	male	Alaska	Chicago Bay	Unnnafected
USNM (USA)	82006	Ursus arctos	male	Alaska	Chicago Bay	Unnnafected
USNM (USA)	82007	Ursus arctos	female	Alaska	Pavlof Bay	Unnnafected
USNM (USA)	82008	Ursus arctos	male	Alaska	Pavlof Bay	Unnnafected
USNM (USA)	82009	Ursus arctos	female	Alaska	Pavlof Bay	Unnnafected
USNM (USA)	82010	Ursus arctos	male	Alaska	Pavlof Bay	Unnnafected
USNM (USA)	82011	Ursus arctos	male	Alaska	Pavlof Bay	Unnnafected
USNM (USA)	82012	Ursus arctos	female	Alaska	Chicago Bay	Unnnafected
USNM (USA)	82013	Ursus arctos	female	Alaska	Pavlof Bay	Unnnafected
USNM (USA)	82014	Ursus arctos	female	Alaska	Pavlof Bay	Unnnafected
USNM (USA)	82015	Ursus arctos	male	Alaska	Pavlof Bay	Unnnafected
USNM (USA)	82016	Ursus arctos	indet	Alaska	Kuskokwim River	Unnnafected
USNM (USA)	82020	Ursus arctos	male	Alaska	South Coast Range, Norton Sound	Unnnafected
USNM (USA)	82021	Ursus arctos	male	Alaska	Yukon River	Unnnafected
USNM (USA)	82022	Ursus arctos	female	Alaska	Walaklik, Norton Sound	Unnnafected
USNM (USA)	82023	Ursus arctos	female	Alaska	Shaktolik Hills, Norton Sound	Unnnafected
USNM (USA)	82024	Ursus arctos	male	Alaska	Norton Sound, Unalaklik River	Unnnafected
USNM (USA)	82025	Ursus arctos	female	Alaska	Nelson Lagoon	Unnnafected
USNM (USA)	83703	Ursus arctos	indet	Alaska	Kodiak Island	Unnnafected
USNM (USA)	89526	Ursus arctos	male	Alaska	Yakutat, Near Mount St. Elias	Unnnafected
USNM (USA)	89527	Ursus arctos	male	Alaska	Yakutat	Unnnafected
USNM (USA)	89528	Ursus arctos	indet	Alaska	Mount St. Elias	Unnnafected
USNM (USA)	89530	Ursus arctos	female	Alaska	Sitka, 12 Mi W, Kruzoff Island, Mount Edgecumb	Unnnafected
USNM (USA)	89531	Ursus arctos	female	Alaska	Chichagof Island, Near Hoonah	Unnnafected
USNM (USA)	89532	Ursus arctos	male	Alaska	Sitka, 28 Mi SE, Whale Bay, Baranoff Island	Unnnafected
USNM (USA)	89533	Ursus arctos	male	Alaska	Admiralty Island	Unnnafected
USNM (USA)	91669	Ursus arctos	male	Alaska	Alaska Peninsula, Pavlof Bay	Unnnafected
USNM (USA)	91670	Ursus arctos	female	Alaska	Pavlof Bay	Unnnafected
USNM (USA)	91671	Ursus arctos	indet	Alaska	Pavlof Bay	Unnnafected
USNM (USA)	91672	Ursus arctos	female	Alaska	Pavlof Bay	Unnnafected
USNM (USA)	91673	Ursus arctos	female	Alaska	Pavlof Bay	Unnnafected
USNM (USA)	91674	Ursus arctos	female	Alaska	Pavlof Bay	Unnnafected
USNM (USA)	91675	Ursus arctos	male	Alaska	Pavlof Bay	Unnnafected
USNM (USA)	91676	Ursus arctos	male	Alaska	Pavlof Bay	Unnnafected
USNM (USA)	91677	Ursus arctos	male	Alaska	Pavlof Bay	Unnnafected
USNM (USA)	91678	Ursus arctos	male	Alaska	Pavlof Bay	Unnnafected
USNM (USA)	91679	Ursus arctos	male	Alaska	Morzhovoi Bay	Unnnafected
USNM (USA)	91680	Ursus arctos	male	Alaska	Morzhovoi Bay	Unnnafected
USNM (USA)	91681	Ursus arctos	female	Alaska	Morzhovoi Bay	Unnnafected
USNM (USA)	91682	Ursus arctos	male	Alaska	Moroski Bay	Unnnafected
USNM (USA)	91683	Ursus arctos	male	Alaska	Moroski Bay	Unnnafected
USNM (USA)	91684	Ursus arctos	female	Alaska	Bear Bay	Unnnafected
USNM (USA)	91685	Ursus arctos	female	Alaska	Bear Bay	Unnnafected
USNM (USA)	91686	Ursus arctos	male	Alaska	Bear Bay	Unnnafected
USNM (USA)	91687	Ursus arctos	female	Alaska	Bear Bay	Unnnafected
USNM (USA)	91688	Ursus arctos	female	Alaska	Bear Bay	Unnnafected
USNM (USA)	91689	Ursus arctos	female	Alaska	Bear Bay	Unnnafected
USNM (USA)	91690	Ursus arctos	male	Alaska	Bear Bay	Unnnafected
USNM (USA)	91691	Ursus arctos	male	Alaska	Bear Bay	Unnnafected
USNM (USA)	91692	Ursus arctos	male	Alaska	Tonki Point	Unnnafected
USNM (USA)	91693	Ursus arctos	male	Alaska	Tonki Point	Unnnafected
USNM (USA)	91694	Ursus arctos	male	Alaska	Cold Bay	Unnnafected
USNM (USA)	91695	Ursus arctos	female	Alaska	Isenbek Bay	Unnnafected
USNM (USA)	91696	Ursus arctos	female	Alaska	Isenbek Bay	Unnnafected
USNM (USA)	91697	Ursus arctos	indet	Alaska	Isenbek Bay	Unnnafected
USNM (USA)	91698	Ursus arctos	female	Alaska	Belkofski Bay	Unnnafected
USNM (USA)	91699	Ursus arctos	male	Alaska	Belkofski Bay	Unnnafected
USNM (USA)	91700	Ursus arctos	male	Alaska	Belkofski Bay	Unnnafected
USNM (USA)	91701	Ursus arctos	female	Alaska	Belkofski Bay	Unnnafected
USNM (USA)	91702	Ursus arctos	female	Alaska	Belkofski Bay	Unnnafected
USNM (USA)	91703	Ursus arctos	male	Alaska	Belkofski Bay	Unnnafected
USNM (USA)	61716	Ursus arctos	indet	Alaska	Sitka, Between Sitka And Yakutat	Unnnafected
USNM (USA)	61717	Ursus arctos	indet	Alaska	Sitka	Unnnafected
USNM (USA)	61718	Ursus arctos	indet	Alaska	Sitka	Unnnafected
USNM (USA)	61719	Ursus arctos	indet	Alaska	Sitka	Unnnafected
USNM (USA)	63141	Ursus arctos	indet	Alaska	Portage Bay	Unnnafected
USNM (USA)	67401	Ursus arctos	male	Alaska	Kodiak Island	Unnnafected
USNM (USA)	68797	Ursus arctos	male	Alaska	Ugashik Lake	Unnnafected
USNM (USA)	69242	Ursus arctos	male	Alaska	Unalakli River, Head	Unnnafected
USNM (USA)	69243	Ursus arctos	female	Alaska	Nushagak River	Unnnafected
USNM (USA)	69244	Ursus arctos	male	Alaska	Ugashik River	Unnnafected
USNM (USA)	69245	Ursus arctos	male	Alaska	Ugashik River	Unnnafected
USNM (USA)	69246	Ursus arctos	male	Alaska	Ugashik River	Unnnafected
USNM (USA)	69247	Ursus arctos	female	Alaska	Ugashik River	Unnnafected
USNM (USA)	75047	Ursus arctos	male	Alaska	Mount St. Elias, Near	Unnnafected
USNM (USA)	75048	Ursus arctos	male	Alaska	Yakutat Bay, NW side	Unnnafected
USNM (USA)	75049	Ursus arctos	male	Alaska	St. Elias, Near	Unnnafected
USNM (USA)	76465	Ursus arctos	female	Alaska	Shaktolik River, Norton Sound	Unnnafected
USNM (USA)	76466	Ursus arctos	male	Alaska	Unalaklik River, Norton Sound	Unnnafected
USNM (USA)	76467	Ursus arctos	male	Alaska	Koyuk River, Head, Norton Sound	Unnnafected
USNM (USA)	76468	Ursus arctos	female	Alaska	Norton Sound, Unalaklik River	Unnnafected
USNM (USA)	76469	Ursus arctos	male	Alaska	Norton Sound, Shaktalik Hills	Unnnafected
USNM (USA)	76470	Ursus arctos	male	Alaska	Shaktolik River, Norton Sound	Unnnafected
USNM (USA)	76471	Ursus arctos	male	Alaska	Pavlof Mountain	Unnnafected
USNM (USA)	76472	Ursus arctos	female	Alaska	Belkofori Bay	Unnnafected
USNM (USA)	76473	Ursus arctos	indet	Alaska	Belkofori Bay	Unnnafected
USNM (USA)	76474	Ursus arctos	indet	Alaska	Belkofori Bay	Unnnafected
USNM (USA)	76578	Ursus arctos	male	Alaska	Sitka, 10 Mi From, Edgecumbe Island	Unnnafected
USNM (USA)	76579	Ursus arctos	female	Alaska	Sitka, 12 Mi SE, Redoubt Lake	Affected	Right m3 and Right m2
USNM (USA)	79291	Ursus arctos	male	Alaska	Yukutat	Unnnafected		0
USNM (USA)	79292	Ursus arctos	male	Alaska	Chichagof Island	Unnnafected
USNM (USA)	178254	Ursus americanus	male	Alabama	Carlton	Unnnafected		1
USNM (USA)	178373	Ursus americanus	male	Alabama	Carlton	Unnnafected		1
USNM (USA)	210061	Ursus americanus	male	Alabama	Bayou La Batre	Unnnafected		1
USNM (USA)	228292	Ursus americanus	male	Alabama	Mobile	Unnnafected		1
USNM (USA)	A21491	Ursus americanus	indet	Alaska	Nulato	Affected	Right and left M2
USNM (USA)	75053	Ursus americanus	indet	Alaska	Kachemak Bay, Cook Inlet	Unnnafected		1
USNM (USA)	A9477	Ursus americanus	indet	Alaska	Kenai	Unnnafected		1
USNM (USA)	A 8161	Ursus americanus	male	Alaska	Nulato - Yukon River	Unnnafected		1
USNM (USA)	A 8695	Ursus americanus	indet	Alaska		Unnnafected		1
USNM (USA)	69240	Ursus americanus	male	Alaska	Sheep Creek, Upper Yukon River	Unnnafected		1
USNM (USA)	69784	Ursus americanus	indet	Alaska	Porcupine River, 100 NW Rampart House	Affected	Left M2, Right and left m2 and m1. Associated with attrition.
USNM (USA)	69785	Ursus americanus	indet	Alaska	Porcupine River, 100 NW Rampart House	Affected	M3 low right
USNM (USA)	82017	Ursus americanus	indet	Alaska	Kuskokwim River	Unnnafected		1
USNM (USA)	82018	Ursus americanus	male	Alaska	Yukon River	Unnnafected		1
USNM (USA)	82019	Ursus americanus	male	Alaska	Unalakeet, Norton Sound	Unnnafected		1
USNM (USA)	83986	Ursus americanus	indet	Alaska	Mount St. Elias	Unnnafected		1
USNM (USA)	97955	Ursus americanus	female	Alaska	White Pass, Glacier	Unnnafected		1
USNM (USA)	102587	Ursus americanus	indet	Alaska	Mount St. Elias	Unnnafected		1
USNM (USA)	119946	Ursus americanus	indet	Alaska	Dundas, Area On Mainland Opposite	Unnnafected		1
USNM (USA)	120358	Ursus americanus	indet	Alaska	Yakutat	Unnnafected		1
USNM (USA)	128661	Ursus americanus	indet	Alaska	Nation Creek, Mouth Of	Affected	Right and left M2. Associated with heavy attrition.
USNM (USA)	128668	Ursus americanus	indet	Alaska	Cape Elizabeth, Near	Unnnafected		1
USNM (USA)	128669	Ursus americanus	indet	Alaska	Cape Elizabeth, Near	Unnnafected		1
USNM (USA)	128670	Ursus americanus	indet	Alaska	Kenai Peninsula	Unnnafected		1
USNM (USA)	128671	Ursus americanus	indet	Alaska	Cape Elizabeth, Near	Unnnafected		1
USNM (USA)	128673	Ursus americanus	indet	Alaska	Cape Elizabeth, Near	Unnnafected		1
USNM (USA)	128674	Ursus americanus	indet	Alaska	Cape Elizabeth, Near	Unnnafected		1
USNM (USA)	131544	Ursus americanus	female	Alaska	Prince of Wales Island	Unnnafected		1
USNM (USA)	131545	Ursus americanus	male	Alaska	Prince of Wales Island	Unnnafected		1
USNM (USA)	131546	Ursus americanus	female	Alaska	Prince of Wales Island	Unnnafected		1
USNM (USA)	131547	Ursus americanus	male	Alaska	Prince of Wales Island	Unnnafected		1
USNM (USA)	131548	Ursus americanus	male	Alaska	Prince of Wales Island	Unnnafected		1
USNM (USA)	131549	Ursus americanus	female	Alaska	Prince of Wales Island	Unnnafected		1
USNM (USA)	136098	Ursus americanus	indet	Alaska	Revillagegido Island	Unnnafected		1
USNM (USA)	136748	Ursus americanus	male	Alaska	Kenai Peninsula	Affected	Right and left M2
USNM (USA)	136749	Ursus americanus	male	Alaska	Kenai Peninsula	Unnnafected		1
USNM (USA)	136750	Ursus americanus	female	Alaska	Kenai Peninsula	Unnnafected		1
USNM (USA)	138678	Ursus americanus	male	Alaska	Snettisham	Unnnafected		1
USNM (USA)	138679	Ursus americanus	male	Alaska	Snettisham	Unnnafected		1
USNM (USA)	138700	Ursus americanus	male	Alaska	Yankee Cove	Unnnafected		1
USNM (USA)	138701	Ursus americanus	male	Alaska	Yankee Cove	Unnnafected		1
USNM (USA)	152263	Ursus americanus	female	Alaska	Yakutat Fall	Unnnafected		1
USNM (USA)	155560	Ursus americanus	indet	Alaska	Ikogmute, On The Yukon River	Affected	Left M2 and left m3
USNM (USA)	156974	Ursus americanus	female	Alaska	Stikine River, Warburton Pike	Unnnafected		1
USNM (USA)	156975	Ursus americanus	male	Alaska	Stikine River, Warburton Pike	Unnnafected		1
USNM (USA)	156976	Ursus americanus	indet	Alaska	Stikine River	Unnnafected		1
USNM (USA)	156977	Ursus americanus	indet	Alaska	Stikine River, Warburton Pike	Unnnafected		1
USNM (USA)	156978	Ursus americanus	indet	Alaska	Stikine River, Warburton Pike	Unnnafected		1
USNM (USA)	156979	Ursus americanus	indet	Alaska	Stikine River, Warburton Pike	Unnnafected		1
USNM (USA)	156980	Ursus americanus	indet	Alaska	Stikine River, Warburton Pike	Unnnafected		1
USNM (USA)	156981	Ursus americanus	indet	Alaska	Stikine River, Warburton Pike	Unnnafected		1
USNM (USA)	156982	Ursus americanus	indet	Alaska	Stikine River, Warburton Pike	Unnnafected		1
USNM (USA)	156983	Ursus americanus	indet	Alaska	Sitkine River, Warburton Pike	Unnnafected		1
USNM (USA)	167929	Ursus americanus	indet	Alaska	Eagle River	Unnnafected		1
USNM (USA)	167930	Ursus americanus	indet	Alaska	Eagle River	Unnnafected		1
USNM (USA)	176594	Ursus americanus	female	Alaska	Berners Bay	Unnnafected		1
USNM (USA)	176595	Ursus americanus	male	Alaska	Berners Bay	Unnnafected		1
USNM (USA)	177412	Ursus americanus	indet	Alaska	Endicott River	Unnnafected		1
USNM (USA)	177413	Ursus americanus	female	Alaska	Berners Bay	Unnnafected		1
USNM (USA)	177414	Ursus americanus	male	Alaska	Berners Bay	Unnnafected		1
USNM (USA)	177415	Ursus americanus	female	Alaska	Montana Creek	Unnnafected		1
USNM (USA)	177657	Ursus americanus	female	Alaska	Berners Bay	Unnnafected		1
USNM (USA)	177658	Ursus americanus	female	Alaska	Berners Bay	Unnnafected		1
USNM (USA)	177659	Ursus americanus	male	Alaska	Berners Bay	Unnnafected		1
USNM (USA)	177962	Ursus americanus	male	Alaska	Cook's Inlet, W Of	Unnnafected		1
USNM (USA)	180276	Ursus americanus	female	Alaska	Montana Creek	Unnnafected		1
USNM (USA)	180277	Ursus americanus	male	Alaska	Berners Bay	Unnnafected		1
USNM (USA)	180278	Ursus americanus	male	Alaska	Montana Creek	Unnnafected		1
USNM (USA)	180279	Ursus americanus	male	Alaska	Big River	Unnnafected		1
USNM (USA)	180990	Ursus americanus	male	Alaska	Yes Bay Hatchery	Unnnafected		1
USNM (USA)	198391	Ursus americanus	indet	Alaska	Fort Reliance	Unnnafected		1
USNM (USA)	200149	Ursus americanus	indet	Alaska		Unnnafected		1
USNM (USA)	201363	Ursus americanus	male	Alaska	Tanana	Unnnafected		1
USNM (USA)	201585	Ursus americanus	male	Alaska	Ketchumstock	Unnnafected		1
USNM (USA)	202563	Ursus americanus	indet	Alaska	Chicken, 40 Mi River	Unnnafected		1
USNM (USA)	202740	Ursus americanus	male	Alaska	Chicken	Unnnafected		1
USNM (USA)	203292	Ursus americanus	male	Alaska	Chichagof Island	Unnnafected		1
USNM (USA)	203294	Ursus americanus	indet	Alaska	Juneau Region	Unnnafected		1
USNM (USA)	203295	Ursus americanus	indet	Alaska	Juneau Region	Unnnafected		1
USNM (USA)	203296	Ursus americanus	indet	Alaska	Juneau Region	Unnnafected		1
USNM (USA)	203528	Ursus americanus	male	Alaska	Juneau, Near	Unnnafected		1
USNM (USA)	203899	Ursus americanus	male	Alaska	Chicken	Affected	Right and left M2 , Right and left m3
USNM (USA)	205175	Ursus americanus	female	Alaska	Shackeford Creek	Unnnafected		1
USNM (USA)	205177	Ursus americanus	male	Alaska	Cottonwood, Knik Arm	Unnnafected		1
USNM (USA)	205179	Ursus americanus	male	Alaska	Knik River	Unnnafected		1
USNM (USA)	205181	Ursus americanus	male	Alaska	Mallaniska River, Near Mouth	Unnnafected		1
USNM (USA)	205943	Ursus americanus	indet	Alaska	Taku	Unnnafected		1
USNM (USA)	206132	Ursus americanus	indet	Alaska	Kenai Peninsula	Unnnafected		1
USNM (USA)	206133	Ursus americanus	indet	Alaska	Kenai Peninsula	Unnnafected		1
USNM (USA)	206361	Ursus americanus	indet	Alaska	Wrangell, 30 Mi SE	Unnnafected		1
USNM (USA)	206643	Ursus americanus	male	Alaska	Kenai Peninsula	Affected	Right/left m1. Associated with attrition.
USNM (USA)	206644	Ursus americanus	male	Alaska	Kenai Peninsula, Cooper Lake	Unnnafected		1
USNM (USA)	206645	Ursus americanus	male	Alaska	Kenai Peninsula	Affected	Left M2/left m3
USNM (USA)	209867	Ursus americanus	male	Alaska	Ptarmigan Lake	Unnnafected		1
USNM (USA)	209868	Ursus americanus	indet	Alaska	Ptarmigan Lake	Unnnafected		1
USNM (USA)	209869	Ursus americanus	male	Alaska	Johnson Pass	Unnnafected		1
USNM (USA)	209871	Ursus americanus	male	Alaska	Cooper Lake	Unnnafected		1
USNM (USA)	209872	Ursus americanus	female	Alaska	Kenai Peninsula	Unnnafected		1
USNM (USA)	209873	Ursus americanus	female	Alaska	Cooper Lake	Unnnafected		1
USNM (USA)	209879	Ursus americanus	male	Alaska	Taku Inlet	Unnnafected		1
USNM (USA)	209880	Ursus americanus	female	Alaska	Chulitna River, Near Alaska Range Mountains	Unnnafected		1
USNM (USA)	209882	Ursus americanus	female	Alaska	Nizina River, Near Mccarthy	Unnnafected		1
USNM (USA)	209886	Ursus americanus	male	Alaska	Snettisham	Unnnafected		1
USNM (USA)	209888	Ursus americanus	male	Alaska	Kake	Unnnafected		1
USNM (USA)	209893	Ursus americanus	male	Alaska	Yakutat Bay, SE Of	Unnnafected		1
USNM (USA)	210138	Ursus americanus	female	Alaska	Chilkat River Valley	Unnnafected		1
USNM (USA)	210141	Ursus americanus	male	Alaska	Chilkat River Valley	Unnnafected		1
USNM (USA)	210248	Ursus americanus	male	Alaska	Toklat River, Near Head Of	Unnnafected		1
USNM (USA)	210249	Ursus americanus	female	Alaska	Toklat River, Near Head Of	Unnnafected		1
USNM (USA)	210250	Ursus americanus	male	Alaska	Taklat River, Near Head Of	Unnnafected		1
USNM (USA)	210295	Ursus americanus	male	Alaska	Yakutat	Unnnafected		1
USNM (USA)	210296	Ursus americanus	male	Alaska	Yakutat	Unnnafected		1
USNM (USA)	210297	Ursus americanus	indet	Alaska	Yakutat	Unnnafected		1
USNM (USA)	210298	Ursus americanus	female	Alaska	Yakutat	Unnnafected		1
USNM (USA)	210299	Ursus americanus	indet	Alaska	Yakutat	Unnnafected		1
USNM (USA)	210300	Ursus americanus	indet	Alaska	Yakutat	Unnnafected		1
USNM (USA)	210301	Ursus americanus	male	Alaska	Yakutat	Unnnafected		1
USNM (USA)	210302	Ursus americanus	male	Alaska	Yakutat	Unnnafected		1
USNM (USA)	210303	Ursus americanus	male	Alaska	Yakutat	Unnnafected		1
USNM (USA)	210304	Ursus americanus	female	Alaska	Yakutat	Unnnafected		1
USNM (USA)	210305	Ursus americanus	male	Alaska	Yakutat	Unnnafected		1
USNM (USA)	210306	Ursus americanus	male	Alaska	Kenai Peninsula	Unnnafected		1
USNM (USA)	210310	Ursus americanus	indet	Alaska	Unuk River, Burroughs Bay	Unnnafected		1
USNM (USA)	210311	Ursus americanus	indet	Alaska	Unuk River, Burroughs Bay	Unnnafected		1
USNM (USA)	210312	Ursus americanus	indet	Alaska	Unuk River, Burroughs Bay	Unnnafected		1
USNM (USA)	210313	Ursus americanus	indet	Alaska	Unuk River, Burroughs Bay	Unnnafected		1
USNM (USA)	210314	Ursus americanus	indet	Alaska	Unuk River, Burroughs Bay	Unnnafected		1
USNM (USA)	210315	Ursus americanus	indet	Alaska	Unuk River, Burroughs Bay	Unnnafected		1
USNM (USA)	210316	Ursus americanus	indet	Alaska	Unuk River, Burroughs Bay	Unnnafected		1
USNM (USA)	210317	Ursus americanus	indet	Alaska	Unuk River, Burroughs Bay	Unnnafected		1
USNM (USA)	210318	Ursus americanus	indet	Alaska	Loring	Unnnafected		1
USNM (USA)	210319	Ursus americanus	indet	Alaska	Burroughs Bay	Unnnafected		1
USNM (USA)	210320	Ursus americanus	female	Alaska	Burroughs Bay	Unnnafected		1
USNM (USA)	210710	Ursus americanus	female	Alaska	Yakutat Bay	Unnnafected		1
USNM (USA)	212258	Ursus americanus	female	Alaska	Oganik	Unnnafected		1
USNM (USA)	213413	Ursus americanus	female	Alaska	Kupraenof, Cape Bendal	Unnnafected		1
USNM (USA)	213702	Ursus americanus	female	Alaska	Yakutat Bay, S Side	Unnnafected		1
USNM (USA)	214448	Ursus americanus	indet	Alaska	Kluckwan, On The Chilkoot River	Unnnafected		1
USNM (USA)	214461	Ursus americanus	indet	Alaska	Chichagof Island	Unnnafected		1
USNM (USA)	214687	Ursus americanus	female	Alaska	Kuiu Island, Saginaw Bay	Unnnafected		1
USNM (USA)	214688	Ursus americanus	female	Alaska	Kuiu Island, Saginaw Bay	Unnnafected		1
USNM (USA)	214689	Ursus americanus	female	Alaska	Kuiu Island, Saginaw Bay	Unnnafected		1
USNM (USA)	214690	Ursus americanus	female	Alaska	Kuiu Island, 3 Mi Arm	Unnnafected		1
USNM (USA)	214691	Ursus americanus	male	Alaska	Kuiu Island, Saginaw Bay	Unnnafected		1
USNM (USA)	214692	Ursus americanus	female	Alaska	Kuiu Island	Unnnafected		1
USNM (USA)	214693	Ursus americanus	female	Alaska	Kupraenof Island	Unnnafected		1
USNM (USA)	214694	Ursus americanus	female	Alaska	Kupraenof Island, Fort Mccartney	Unnnafected		1
USNM (USA)	214695	Ursus americanus	female	Alaska	Kupraenof Island	Unnnafected		1
USNM (USA)	215457	Ursus americanus	indet	Alaska	Trout Lake	Unnnafected		1
USNM (USA)	215458	Ursus americanus	indet	Alaska	Trout Lake	Unnnafected		1
USNM (USA)	215459	Ursus americanus	female	Alaska	Rat Creek	Affected	Left M2, right and left M1. Associated with attrition.
USNM (USA)	215460	Ursus americanus	male	Alaska	Rat Creek	Unnnafected		1
USNM (USA)	215461	Ursus americanus	indet	Alaska	Twote Mountains	Unnnafected		1
USNM (USA)	215462	Ursus americanus	male	Alaska	Dike Creek	Unnnafected		1
USNM (USA)	215463	Ursus americanus	indet	Alaska	Dike Creek	Unnnafected		1
USNM (USA)	215464	Ursus americanus	indet	Alaska	Dike Creek	Unnnafected		1
USNM (USA)	215465	Ursus americanus	indet	Alaska	Kenai River	Unnnafected		1
USNM (USA)	215466	Ursus americanus	indet	Alaska	Chilkloone Flats	Unnnafected		1
USNM (USA)	218338	Ursus americanus	female	Alaska	Chicken	Unnnafected		1
USNM (USA)	218339	Ursus americanus	indet	Alaska	No data	Unnnafected		1
USNM (USA)	218340	Ursus americanus	indet	Alaska	No data	Unnnafected		1
USNM (USA)	98321	Ursus americanus	male	Mexico (Chihuahua)	Colonia Garcia	Unnnafected		1
USNM (USA)	98322	Ursus americanus	male	Mexico (Chihuahua)	Colonia Garcia	Unnnafected		1
USNM (USA)	98325	Ursus americanus	male	Mexico (Chihuahua)	Colonia Garcia	Unnnafected		1
USNM (USA)	98326	Ursus americanus	female	Mexico (Chihuahua)	Colonia Garcia	Unnnafected		1
USNM (USA)	98329	Ursus americanus	female	Mexico (Chihuahua)	Colonia Garcia	Unnnafected		1
USNM (USA)	99338	Ursus americanus	female	Mexico (Chihuahua)	Colonia Garcia	Unnnafected		1
USNM (USA)	99665	Ursus americanus	male	Mexico (Chihuahua)	Colonia Garcia	Unnnafected		1
USNM (USA)	117100	Ursus americanus	female	Mexico (Chihuahua)	Colonia Garcia	Unnnafected		1
USNM (USA)	132195	Ursus americanus	female	Mexico (Chihuahua)	Colonia Garcia	Unnnafected		1
USNM (USA)	177661	Ursus americanus	indet	Mexico (Chihuahua)	San Luis Mountains, 12 Mi S of U.S. line.	Unnnafected		1
USNM (USA)	177662	Ursus americanus	female	Mexico (Chihuahua)	San Luis Mountains, 55 Mi S Of Us Boundary	Unnnafected		1
USNM (USA)	177663	Ursus americanus	male	Mexico (Chihuahua)	San Luis Mountains	Unnnafected		1
USNM (USA)	177664	Ursus americanus	female	Mexico (Chihuahua)	San Luis Mountains	Unnnafected		1
USNM (USA)	79571	Ursus americanus	male	Mexico (Coahuila)	Sierra Encarnacion	Unnnafected		1
USNM (USA)	116952	Ursus americanus	female	Mexico (Coahuila)	Sierra Guadalupe	Unnnafected		1
USNM (USA)	157840	Ursus americanus	indet	Mexico (Coahuila)	Muzquiz, 25 Mi NW, Near Hacienda De La Palma	Unnnafected		1
USNM (USA)	158247	Ursus americanus	male	Mexico (Coahuila)	Muzquiz, 25 Mi NW	Unnnafected		1
USNM (USA)	159254	Ursus americanus	male	Mexico (Coahuila)	Muzquiz	Unnnafected		1
USNM (USA)	159258	Ursus americanus	male	Mexico (Coahuila)	Muzquiz, 36 Mi NW	Unnnafected		1
USNM (USA)	159369	Ursus americanus	male	Mexico (Coahuila)	Muzquiz, 160 Mi NW, Santa Rosa Mountains	Unnnafected		1
USNM (USA)	262695	Ursus americanus	female	Mexico (Coahuila)	Carmen Mountains	Unnnafected		1
USNM (USA)	177665	Ursus americanus	male	Mexico (sonora)	San Luis Mountains	Unnnafected		1
USNM (USA)	203206	Ursus americanus	male	Mexico (sonora)		Unnnafected		1
USNM (USA)	168824	Ursus americanus	indet	USA (Michigan)	Calderwood	Unnnafected		1
USNM (USA)	170568	Ursus americanus	indet	USA (Michigan)	Hubbert	Unnnafected		1
USNM (USA)	170569	Ursus americanus	male	USA (Michigan)	Sheldrake Lake	Unnnafected		1
USNM (USA)	170570	Ursus americanus	male	USA (Michigan)	Sheldrake Lake	Unnnafected		1
USNM (USA)	177960	Ursus americanus	indet	USA (Michigan)	Marquette County,Turin	Unnnafected		1
USNM (USA)	177963	Ursus americanus	indet	USA (Michigan)	Marquette County,Turin	Unnnafected		1
USNM (USA)	514297	Ursus americanus	indet	USA (Michigan)	Schoolcraft County, Seney National Wildlife Refuge, T45N, R15W, Sec3	Unnnafected		1
USNM (USA)	A 1162	Ursus americanus	indet	USA (Michigan)	Lake Superior	Unnnafected		1
USNM (USA)	187886	Ursus americanus	male	USA (Minnesota)	No data	Unnnafected		1
USNM (USA)	592332	Ursus americanus	male	USA (Minnesota)	Saint Louis County	Unnnafected		1
USNM (USA)	592890	Ursus americanus	female	USA (Minnesota)	Wadena County, NE ¼ of Sec 4 Aldrich Twp (134N 34W)	Unnnafected		1
USNM (USA)	592891	Ursus americanus	male	USA (Minnesota)	Wadena County, NE ¼ of Sec 4 Aldrich Twp (134N 34W)	Unnnafected		1
USNM (USA)	225824	Ursus americanus	indet	USA (Montana)	Reese Creek	Unnnafected		1
USNM (USA)	74887	Ursus americanus	indet	USA (Montana)	Columbia Falls, 35 Mi E, Paola	Unnnafected		1
USNM (USA)	74888	Ursus americanus	indet	USA (Montana)	Columbia Falls, 35 Mi E, Paola	Affected	Left and right M2, lower right m3 and m2. Associated with attrition.
USNM (USA)	74889	Ursus americanus	indet	USA (Montana)	Columbia Falls, 35 Mi E, Paola	Unnnafected		1
USNM (USA)	74890	Ursus americanus	indet	USA (Montana)	Columbia Falls, 35 Mi E, Paola	Unnnafected		1
USNM (USA)	74891	Ursus americanus	indet	USA (Montana)	Columbia Falls, 35 Mi E, Paola	Unnnafected		1
USNM (USA)	74892	Ursus americanus	indet	USA (Montana)	Columbia Falls, 35 Mi E, Paola	Unnnafected		1
USNM (USA)	74893	Ursus americanus	indet	USA (Montana)	Columbia Falls, 35 Mi E, Paola	Unnnafected		1
USNM (USA)	74894	Ursus americanus	indet	USA (Montana)	Columbia Falls, 35 Mi E, Paola	Unnnafected		1
USNM (USA)	74895	Ursus americanus	indet	USA (Montana)	Columbia Falls, 35 Mi E, Paola	Unnnafected		1
USNM (USA)	74898	Ursus americanus	indet	USA (Montana)	Flathead County, Paola, Near, 1/2 Way Down W Slope From Summit Station On Great N R & R	Unnnafected		1
USNM (USA)	74899	Ursus americanus	indet	USA (Montana)	Flathead County, Paola, Near, 1/2 Way Down W Slope From Summit Station On Great N R & R	Unnnafected		1
USNM (USA)	74900	Ursus americanus	indet	USA (Montana)	Flathead County, Paola, Near, 1/2 Way Down W Slope From Summit Station On Great N R & R	Unnnafected		1
USNM (USA)	74901	Ursus americanus	indet	USA (Montana)	Flathead County, Paola, Near, 1/2 Way Down W Slope From Summit Station On Great N R & R	Unnnafected		1
USNM (USA)	122616	Ursus americanus	male	USA (Montana)	Flathead County, Columbia Falls, 2 Mi E	Unnnafected		1
USNM (USA)	167687	Ursus americanus	female	USA (Montana)	Ravalli County, Corvallis	Unnnafected		1
USNM (USA)	168827	Ursus americanus	indet	USA (Montana)	Ravalli County, Darby	Unnnafected		1
USNM (USA)	168828	Ursus americanus	indet	USA (Montana)	Ravalli County, Darby	Unnnafected		1
USNM (USA)	168829	Ursus americanus	indet	USA (Montana)	Ravalli County, Darby	Unnnafected		1
USNM (USA)	169222	Ursus americanus	male	USA (Montana)	Missoula County, Woodman	Unnnafected		1
USNM (USA)	203187	Ursus americanus	female	USA (Montana)	Park County, Livingstone	Unnnafected		1
USNM (USA)	203189	Ursus americanus	male	USA (Montana)	Flathead River, S Fork	Unnnafected		1
USNM (USA)	203200	Ursus americanus	indet	USA (Montana)	Flathead River, S Fork	Unnnafected		1
USNM (USA)	203201	Ursus americanus	indet	USA (Montana)	Flathead River, S Fork	Unnnafected		1
USNM (USA)	203202	Ursus americanus	indet	USA (Montana)	Flathead River, S Fork	Unnnafected		1
USNM (USA)	205955	Ursus americanus	indet	USA (Montana)	Park County, Gardiner, Reese Creek	Unnnafected		1
USNM (USA)	205956	Ursus americanus	indet	USA (Montana)	Park County, Gardiner, Reese Creek	Unnnafected		1
USNM (USA)	209906	Ursus americanus	indet	USA (Montana)	Reese Creek	Unnnafected		1
USNM (USA)	212320	Ursus americanus	female	USA (Montana)	Park County, Gardiner, Near	Unnnafected		1
USNM (USA)	222099	Ursus americanus	indet	USA (Montana)	Park County, Gardiner	Unnnafected		1
USNM (USA)	222101	Ursus americanus	indet	USA (Montana)	Park County, Gardiner	Affected	Right M2 and right/left m3. Associated with attrition.
USNM (USA)	223442	Ursus americanus	male	USA (Montana)	Beaverhead County, Monida	Unnnafected		1
USNM (USA)	223443	Ursus americanus	male	USA (Montana)	Alder	Unnnafected		1
USNM (USA)	63156	Ursus americanus	indet	USA (Kansas)	Oswego, La Bette River	Unnnafected		1
USNM (USA)	269187	Ursus americanus	indet	USA (Kansas)	Doniphan Site, Doniphan	Unnnafected		1
USNM (USA)	69983	Ursus americanus	male	USA (Louisiana)	Iberia Parish, Avery Island	Unnnafected		1
USNM (USA)	80704	Ursus americanus	male	USA (Louisiana)	Iberia Parish, Avery Island	Unnnafected		1
USNM (USA)	80705	Ursus americanus	female	USA (Louisiana)	Iberia Parish, Avery Island	Unnnafected		1
USNM (USA)	80706	Ursus americanus	female	USA (Louisiana)	Iberia Parish, Avery Island	Unnnafected		1
USNM (USA)	80707	Ursus americanus	male	USA (Louisiana)	Iberia Parish, Avery Island	Unnnafected		1
USNM (USA)	132546	Ursus americanus	male	USA (Louisiana)	Madison Parish, Tallulah	Unnnafected		1
USNM (USA)	132547	Ursus americanus	male	USA (Louisiana)	Madison Parish, Tallulah	Unnnafected		1
USNM (USA)	132548	Ursus americanus	indet	USA (Louisiana)	Madison Parish, Tallulah	Unnnafected		1
USNM (USA)	132549	Ursus americanus	male	USA (Louisiana)	Madison Parish, Tallulah, 14 Mi W	Unnnafected		1
USNM (USA)	133684	Ursus americanus	indet	USA (Louisiana)	Madison Parish, Tallulah, 20 Mi W	Unnnafected		1
USNM (USA)	135132	Ursus americanus	female	USA (Louisiana)	Madison Parish, Tallulah, 28 Mi W	Unnnafected		1
USNM (USA)	135136	Ursus americanus	male	USA (Louisiana)	Madison Parish, Tallulah, 28 Mi W	Unnnafected		1
USNM (USA)	135141	Ursus americanus	male	USA (Louisiana)	St. Joseph, 25 Mi NW	Unnnafected		1
USNM (USA)	135198	Ursus americanus	male	USA (Louisiana)	Madison Parish, Indian Lake	Unnnafected		1
USNM (USA)	136780	Ursus americanus	male	USA (Louisiana)	Madison Parish, Tallulah, 21 Mi SW	Unnnafected		1
USNM (USA)	138680	Ursus americanus	female	USA (Louisiana)	Vermilion Parish, Abberville	Unnnafected		1
USNM (USA)	138681	Ursus americanus	female	USA (Louisiana)	Vermilion Parish, Abberville	Unnnafected		1
USNM (USA)	139150	Ursus americanus	indet	USA (Louisiana)	Vermilion Parish, Abberville, 25 Mi SW	Unnnafected		1
USNM (USA)	139171	Ursus americanus	female	USA (Louisiana)	Vermilion Parish, Abberville	Unnnafected		1
USNM (USA)	146371	Ursus americanus	male	USA (Louisiana)	Saint Mary Parish, Franklin	Unnnafected		1
USNM (USA)	150643	Ursus americanus	male	USA (Louisiana)	Tensas Bayou	Unnnafected		1
USNM (USA)	150661	Ursus americanus	female	USA (Louisiana)	Tensas Bayou	Unnnafected		1
USNM (USA)	150662	Ursus americanus	male	USA (Louisiana)	Tensas Bayou	Unnnafected		1
USNM (USA)	150663	Ursus americanus	female	USA (Louisiana)	Tensas Bayou	Unnnafected		1
USNM (USA)	156595	Ursus americanus	female	USA (Louisiana)	Tensas Parish, Newlight	Unnnafected		1
USNM (USA)	156596	Ursus americanus	male	USA (Louisiana)	Tensas Parish, Newelton	Unnnafected		1
USNM (USA)	156597	Ursus americanus	male	USA (Louisiana)	Tensas Parish, Newlight	Unnnafected		1
USNM (USA)	159368	Ursus americanus	male	USA (Louisiana)	Tensas Parish, Newlight, 8 Mi N	Unnnafected		1
USNM (USA)	234626	Ursus americanus	male	USA (Louisiana)	Iberia Parish, Avery Island	Unnnafected		1
USNM (USA)	234627	Ursus americanus	male	USA (Louisiana)	Iberia Parish, Avery Island	Unnnafected		1
USNM (USA)	234628	Ursus americanus	male	USA (Louisiana)	Iberia Parish, Avery Island	Unnnafected		1
USNM (USA)	242732	Ursus americanus	indet	USA (Louisiana)	Iberia Parish, Avery Island	Unnnafected		1
USNM (USA)	242733	Ursus americanus	indet	USA (Louisiana)	Iberia Parish, Avery Island	Unnnafected		1
USNM (USA)	247319	Ursus americanus	female	USA (Louisiana)	Saint Mary Parish, Morgan City	Unnnafected		1
USNM (USA)	A 987	Ursus americanus	indet	USA (Louisiana)	Morehouse Parish, Prairie Mer Rouge	Unnnafected		1
USNM (USA)	A 988	Ursus americanus	female	USA (Louisiana)	Prairie Mer Rouge	Unnnafected		1
USNM (USA)	A 1154	Ursus americanus	indet	USA (Louisiana)	Prairie Mer Rouge	Unnnafected		1
USNM (USA)	A 1155	Ursus americanus	indet	USA (Louisiana)	Prairie Mer Rouge	Unnnafected		1
USNM (USA)	A 1156	Ursus americanus	indet	USA (Louisiana)	Prairie Mer Rouge	Unnnafected		1
USNM (USA)	206787	Ursus americanus	indet	USA (Maine)	Moosehead Lake	Unnnafected		1
USNM (USA)	206788	Ursus americanus	indet	USA (Maine)	Franklin County, Rangeley	Unnnafected		1
USNM (USA)	206789	Ursus americanus	indet	USA (Maine)	Franklin County, Rangeley	Unnnafected		1
USNM (USA)	252298	Ursus americanus	indet	USA (Maine)	Somerset County, Troutdale	Unnnafected		1
USNM (USA)	A 3399	Ursus americanus	indet	USA (Maine)	No data	Unnnafected		1
USNM (USA)	221601	Ursus americanus	indet	Alaska	Yakutat Bay, SE Of	Unnnafected		1
USNM (USA)	221602	Ursus americanus	indet	Alaska	Yakutat Bay, SE Of	Unnnafected		1
USNM (USA)	221603	Ursus americanus	indet	Alaska	Yakutat Bay, SE Of	Unnnafected		1
USNM (USA)	221604	Ursus americanus	indet	Alaska	Yakutat Bay, SE Of	Unnnafected		1
USNM (USA)	221605	Ursus americanus	indet	Alaska	Yakutat Bay, SE Of	Unnnafected		1
USNM (USA)	221606	Ursus americanus	indet	Alaska	Yakutat Bay, SE Of	Unnnafected		1
USNM (USA)	221607	Ursus americanus	indet	Alaska	Yakutat Bay, SE Of	Unnnafected		1
USNM (USA)	221608	Ursus americanus	indet	Alaska	Yakutat Bay, SE Of	Unnnafected		1
USNM (USA)	221609	Ursus americanus	indet	Alaska	Yakutat Bay, SE Of	Unnnafected		1
USNM (USA)	221610	Ursus americanus	indet	Alaska	Yakutat Bay, SE Of	Unnnafected		1
USNM (USA)	221611	Ursus americanus	indet	Alaska	Yakutat Bay, SE Of	Unnnafected		1
USNM (USA)	221612	Ursus americanus	indet	Alaska	Yakutat Bay, SE Of	Unnnafected		1
USNM (USA)	221616	Ursus americanus	indet	Alaska	Beaver Mountains, Iditarod	Unnnafected		1
USNM (USA)	221617	Ursus americanus	male	Alaska	Beaver Mountains, Iditarod	Unnnafected		1
USNM (USA)	221713	Ursus americanus	indet	Alaska	Bradfield Canal; Mainland	Unnnafected		1
USNM (USA)	221714	Ursus americanus	indet	Alaska	Aaron Creek, On The SE Mainland	Unnnafected		1
USNM (USA)	221715	Ursus americanus	indet	Alaska	Juneau, Near Mainland	Unnnafected		1
USNM (USA)	221716	Ursus americanus	indet	Alaska	Bradfield Canal; Mainland	Unnnafected		1
USNM (USA)	221717	Ursus americanus	indet	Alaska	Yakutat	Unnnafected		1
USNM (USA)	221724	Ursus americanus	indet	Alaska	Marten Arm, Boca De Quadra	Unnnafected		1
USNM (USA)	221725	Ursus americanus	female	Alaska	Marten Arm, Boca De Quadra	Unnnafected		1
USNM (USA)	222724	Ursus americanus	male	Alaska	Kupraenof Island, Keku Straits	Unnnafected		1
USNM (USA)	222725	Ursus americanus	male	Alaska	Kuiu Island, Pillar Bay	Unnnafected		1
USNM (USA)	222726	Ursus americanus	male	Alaska	Kupraenof Island, Wrangell Narrows	Unnnafected		1
USNM (USA)	222727	Ursus americanus	male	Alaska	Kuiu Island, Pillar Bay	Unnnafected		1
USNM (USA)	222728	Ursus americanus	female	Alaska	Kuiu Island	Unnnafected		1
USNM (USA)	222729	Ursus americanus	male	Alaska	Kupraenof Island, Keku Straits	Unnnafected		1
USNM (USA)	223291	Ursus americanus	female	Alaska	Yakutat Bay	Unnnafected		1
USNM (USA)	223302	Ursus americanus	male	Alaska	Knik River	Unnnafected		1
USNM (USA)	223303	Ursus americanus	female	Alaska	Mantanuska River	Unnnafected		1
USNM (USA)	223385	Ursus americanus	male	Alaska	Admiralty Island	Unnnafected		1
USNM (USA)	223386	Ursus americanus	female	Alaska	Kupraenof Island	Unnnafected		1
USNM (USA)	223759	Ursus americanus	male	Alaska	No data	Unnnafected		1
USNM (USA)	223823	Ursus americanus	male	Alaska	Knik River	Unnnafected		1
USNM (USA)	223938	Ursus americanus	male	Alaska	Knik - Mantanuska Rivers	Unnnafected		1
USNM (USA)	223939	Ursus americanus	female	Alaska	Knik - Mantanuska Rivers	Unnnafected		1
USNM (USA)	223940	Ursus americanus	female	Alaska	Knik - Mantanuska Rivers	Unnnafected		1
USNM (USA)	223941	Ursus americanus	female	Alaska	Knik River	Unnnafected		1
USNM (USA)	225373	Ursus americanus	female	Alaska	Port Houghton, SE Mainland	Unnnafected		1
USNM (USA)	225374	Ursus americanus	female	Alaska	Port Houghton, SE Mainland	Unnnafected		1
USNM (USA)	225402	Ursus americanus	indet	Alaska	Admiralty Island	Unnnafected		1
USNM (USA)	225403	Ursus americanus	indet	Alaska	Admiralty Island	Unnnafected		1
USNM (USA)	225405	Ursus americanus	male	Alaska	Berners Bay	Unnnafected		1
USNM (USA)	225406	Ursus americanus	male	Alaska	Berners Bay	Unnnafected		1
USNM (USA)	225407	Ursus americanus	female	Alaska	Berners Bay	Unnnafected		1
USNM (USA)	225408	Ursus americanus	female	Alaska	Berners Bay	Unnnafected		1
USNM (USA)	225462	Ursus americanus	female	Alaska	Cape Fanshaw	Unnnafected		1
USNM (USA)	225463	Ursus americanus	male	Alaska	Port Houghton	Unnnafected		1
USNM (USA)	225466	Ursus americanus	male	Alaska	Port Houghton, Head Of Bay	Unnnafected		1
USNM (USA)	225467	Ursus americanus	male	Alaska	Port Houghton, S Arm	Unnnafected		1
USNM (USA)	225468	Ursus americanus	male	Alaska	Port Houghton, Head Of Bay	Unnnafected		1
USNM (USA)	225620	Ursus americanus	male	Alaska	Glacier Bay	Unnnafected		1
USNM (USA)	225809	Ursus americanus	male	Alaska	Kuiu Island, Saginaw Bay	Unnnafected		1
USNM (USA)	225810	Ursus americanus	male	Alaska	Kuiu Island, Tadenkof Bay	Unnnafected		1
USNM (USA)	225811	Ursus americanus	male	Alaska	Kuiu Island, Port Camden	Unnnafected		1
USNM (USA)	225812	Ursus americanus	male	Alaska	Kupraenof Island, Cape Bendal	Unnnafected		1
USNM (USA)	225813	Ursus americanus	male	Alaska	Kuiu Island, Port Camden	Unnnafected		1
USNM (USA)	225814	Ursus americanus	female	Alaska	Kuiu Island, Port Camden	Unnnafected		1
USNM (USA)	225815	Ursus americanus	male	Alaska	Tadenkof Bay, Tadenkof Bay	Unnnafected		1
USNM (USA)	226149	Ursus americanus	indet	Alaska	Kenai Peninsula, Kellie River	Unnnafected		1
USNM (USA)	226150	Ursus americanus	indet	Alaska	Kenai Peninsula, Kellie River	Unnnafected		1
USNM (USA)	227066	Ursus americanus	indet	Alaska	Snettisham	Unnnafected		1
USNM (USA)	227849	Ursus americanus	female	Alaska	Ahrnklin River	Unnnafected		1
USNM (USA)	227850	Ursus americanus	male	Alaska	Ahrnklin River	Unnnafected		1
USNM (USA)	227851	Ursus americanus	male	Alaska	Yakutat Bay, S Side	Unnnafected		1
USNM (USA)	227917	Ursus americanus	male	Alaska	Dry Bay	Unnnafected		1
USNM (USA)	227983	Ursus americanus	male	Alaska	Eagle River, E Lynn Canal	Unnnafected		1
USNM (USA)	228105	Ursus americanus	male	Alaska	Admiralty Island	Unnnafected		1
USNM (USA)	228222	Ursus americanus	male	Alaska	Beaver Mountains, Iditarod	Unnnafected		1
USNM (USA)	228223	Ursus americanus	indet	Alaska	Ophir, On Innoko River	Unnnafected		1
USNM (USA)	228224	Ursus americanus	indet	Alaska	Beaver Mountains, Iditarod	Unnnafected		1
USNM (USA)	228236	Ursus americanus	male	Alaska	Cooper Creek	Unnnafected		1
USNM (USA)	228237	Ursus americanus	male	Alaska	Cooper Creek	Unnnafected		1
USNM (USA)	228289	Ursus americanus	male	Alaska	Kaltag	Unnnafected		1
USNM (USA)	228290	Ursus americanus	male	Alaska	Kaltag	Unnnafected		1
USNM (USA)	228291	Ursus americanus	female	Alaska	Kaltag	Unnnafected		1
USNM (USA)	228327	Ursus americanus	male	Alaska	Kuiu Island, Pillar Bay	Unnnafected		1
USNM (USA)	228329	Ursus americanus	male	Alaska	Admiralty Island	Unnnafected		1
USNM (USA)	228330	Ursus americanus	female	Alaska	Kuiu Island, Pillar Bay	Unnnafected		1
USNM (USA)	228331	Ursus americanus	male	Alaska	Kuiu Island, Port Camden	Unnnafected		1
USNM (USA)	228332	Ursus americanus	male	Alaska	Kuiu Island, Port Camden	Unnnafected		1
USNM (USA)	228333	Ursus americanus	male	Alaska	Kuiu Island, Port Camden	Unnnafected		1
USNM (USA)	228334	Ursus americanus	male	Alaska	Kuiu Island, Port Camden	Unnnafected		1
USNM (USA)	228715	Ursus americanus	indet	Alaska	Chilkat River Valley	Unnnafected		1
USNM (USA)	228716	Ursus americanus	indet	Alaska	Chilkat River Valley	Unnnafected		1
USNM (USA)	228718	Ursus americanus	indet	Alaska	No data	Unnnafected		1
USNM (USA)	228719	Ursus americanus	indet	Alaska	No data	Unnnafected		1
USNM (USA)	228720	Ursus americanus	indet	Alaska	No data	Unnnafected		1
USNM (USA)	228721	Ursus americanus	indet	Alaska	No data	Unnnafected		1
USNM (USA)	228722	Ursus americanus	indet	Alaska	No data	Unnnafected		1
USNM (USA)	228723	Ursus americanus	indet	Alaska	No data	Unnnafected		1
USNM (USA)	228724	Ursus americanus	indet	Alaska	Chilkat River Valley	Unnnafected		1
USNM (USA)	228781	Ursus americanus	indet	Alaska	Eagle River	Unnnafected		1
USNM (USA)	228782	Ursus americanus	indet	Alaska	Eagle River	Unnnafected		1
USNM (USA)	228783	Ursus americanus	indet	Alaska	Eagle River	Unnnafected		1
USNM (USA)	228784	Ursus americanus	indet	Alaska	Eagle River	Unnnafected		1
USNM (USA)	228785	Ursus americanus	indet	Alaska	Eagle River	Unnnafected		1
USNM (USA)	228786	Ursus americanus	indet	Alaska	Eagle River	Unnnafected		1
USNM (USA)	228787	Ursus americanus	indet	Alaska	Eagle River	Unnnafected		1
USNM (USA)	228788	Ursus americanus	indet	Alaska		Unnnafected		1
USNM (USA)	228797	Ursus americanus	female	Alaska	Mud Bay	Unnnafected		1
USNM (USA)	228798	Ursus americanus	male	Alaska		Unnnafected		1
USNM (USA)	228895	Ursus americanus	male	Alaska	Port Houghton	Unnnafected		1
USNM (USA)	228896	Ursus americanus	male	Alaska	Kupraenof Island, Keku Straits	Unnnafected		1
USNM (USA)	228897	Ursus americanus	male	Alaska	Kupraenof Island, Portage Bay	Unnnafected		1
USNM (USA)	228898	Ursus americanus	male	Alaska	Kupraenof Island, Portage Bay	Unnnafected		1
USNM (USA)	228899	Ursus americanus	male	Alaska	Hobart Bay	Unnnafected		1
USNM (USA)	228900	Ursus americanus	male	Alaska	Kupraenof Islansd	Unnnafected		1
USNM (USA)	228901	Ursus americanus	male	Alaska	Kupraenof Island, Point Barrie	Unnnafected		1
USNM (USA)	228902	Ursus americanus	male	Alaska	Hobart Bay	Unnnafected		1
USNM (USA)	228903	Ursus americanus	female	Alaska	Thomas Bay	Unnnafected		1
USNM (USA)	228904	Ursus americanus	male	Alaska	Hobart Bay, Stephens Passage	Unnnafected		1
USNM (USA)	228905	Ursus americanus	male	Alaska	Prince of Wales Island, Skakan	Unnnafected		1
USNM (USA)	228906	Ursus americanus	male	Alaska	Shakan, Shakan	Unnnafected		1
USNM (USA)	228907	Ursus americanus	male	Alaska	Hobart Bay, Stephens Passage	Unnnafected		1
USNM (USA)	228908	Ursus americanus	male	Alaska	Kupraenof Island, Sumner Straits	Unnnafected		1
USNM (USA)	228909	Ursus americanus	female	Alaska	Hobart Bay, Stephens Passage	Unnnafected		1
USNM (USA)	228910	Ursus americanus	male	Alaska	Cape Fanshaw	Unnnafected		1
USNM (USA)	228911	Ursus americanus	male	Alaska	Mitkof Island	Unnnafected		1
USNM (USA)	228912	Ursus americanus	female	Alaska	Hobart Bay	Unnnafected		1
USNM (USA)	228913	Ursus americanus	female	Alaska	Mitkof Island	Unnnafected		1
USNM (USA)	228914	Ursus americanus	female	Alaska	Farragut Bay	Unnnafected		1
USNM (USA)	229227	Ursus americanus	female	Alaska	Chichagof Island	Unnnafected		1
USNM (USA)	229228	Ursus americanus	female	Alaska	Chichagof Island	Unnnafected		1
USNM (USA)	230947	Ursus americanus	indet	Alaska	No data	Unnnafected		1
USNM (USA)	230972	Ursus americanus	indet	Alaska	No data	Unnnafected		1
USNM (USA)	231295	Ursus americanus	indet	Alaska	Kupraenof Island, Keku Straits	Unnnafected		1
USNM (USA)	231296	Ursus americanus	indet	Alaska	Kuiu Island, Security Bay	Unnnafected		1
USNM (USA)	231297	Ursus americanus	indet	Alaska	Kuiu Island, Kadakes Bay	Unnnafected		1
USNM (USA)	231413	Ursus americanus	indet	Alaska	Admiralty Island	Unnnafected		1
USNM (USA)	231414	Ursus americanus	indet	Alaska	Sumdum	Unnnafected		1
USNM (USA)	231415	Ursus americanus	indet	Alaska	SE	Unnnafected		1
USNM (USA)	231416	Ursus americanus	indet	Alaska	SE	Unnnafected		1
USNM (USA)	231417	Ursus americanus	indet	Alaska	SE	Unnnafected		1
USNM (USA)	231418	Ursus americanus	indet	Alaska	SE	Unnnafected		1
USNM (USA)	231419	Ursus americanus	indet	Alaska	SE	Unnnafected		1
USNM (USA)	231420	Ursus americanus	indet	Alaska	SE	Unnnafected		1
USNM (USA)	231421	Ursus americanus	indet	Alaska	SE	Unnnafected		1
USNM (USA)	231422	Ursus americanus	indet	Alaska	SE	Unnnafected		1
USNM (USA)	231423	Ursus americanus	indet	Alaska	SE	Unnnafected		1
USNM (USA)	231424	Ursus americanus	indet	Alaska	SE	Unnnafected		1
USNM (USA)	231425	Ursus americanus	indet	Alaska	SE	Unnnafected		1
USNM (USA)	231461	Ursus americanus	male	Alaska	SE, Distna River	Unnnafected		1
USNM (USA)	231506	Ursus americanus	male	Alaska	Kantishna, Bear Creek	Unnnafected		1
USNM (USA)	231507	Ursus americanus	male	Alaska	Kantishna, Bear Creek	Affected	Right and left M2, left m3
USNM (USA)	231508	Ursus americanus	male	Alaska	Kantishna, Bear Creek	Unnnafected		1
USNM (USA)	231509	Ursus americanus	female	Alaska	Kantishna, Bear Creek	Unnnafected		1
USNM (USA)	231510	Ursus americanus	male	Alaska	Kantishna, Bear Creek	Unnnafected		1
USNM (USA)	231956	Ursus americanus	indet	Alaska	Snettisham	Unnnafected		1
USNM (USA)	231958	Ursus americanus	indet	Alaska	Snettisham	Unnnafected		1
USNM (USA)	231959	Ursus americanus	indet	Alaska	Snettisham	Unnnafected		1
USNM (USA)	231960	Ursus americanus	indet	Alaska	Snettisham	Unnnafected		1
USNM (USA)	232379	Ursus americanus	indet	Alaska	Glacier Bay	Unnnafected		1
USNM (USA)	232381	Ursus americanus	indet	Alaska	Glacier Bay	Unnnafected		1
USNM (USA)	232382	Ursus americanus	indet	Alaska	Glacier Bay	Unnnafected		1
USNM (USA)	232383	Ursus americanus	indet	Alaska	Glacier Bay	Unnnafected		1
USNM (USA)	233235	Ursus americanus	indet	Alaska	Admiralty Island, Funter Bay	Unnnafected		1
USNM (USA)	233236	Ursus americanus	indet	Alaska	Admiralty Island, Funter Bay	Unnnafected		1
USNM (USA)	233504	Ursus americanus	indet	Alaska	Baranof Island, Silver Bay	Unnnafected		1
USNM (USA)	233510	Ursus americanus	indet	Alaska	Chilkat River	Unnnafected		1
USNM (USA)	233511	Ursus americanus	indet	Alaska	Claena, Boulder Creek	Unnnafected		1
USNM (USA)	233696	Ursus americanus	indet	Alaska	Chichagof Island	Unnnafected		1
USNM (USA)	233761	Ursus americanus	indet	Alaska	Skilak Lake	Unnnafected		1
USNM (USA)	233763	Ursus americanus	indet	Alaska	Skilak Lake	Unnnafected		1
USNM (USA)	233764	Ursus americanus	indet	Alaska	Skilak Lake	Unnnafected		1
USNM (USA)	233765	Ursus americanus	indet	Alaska	Skilak Lake	Unnnafected		1
USNM (USA)	233766	Ursus americanus	indet	Alaska	Nieling River	Unnnafected		1
USNM (USA)	233767	Ursus americanus	indet	Alaska	Skilak Lake	Unnnafected		1
USNM (USA)	233768	Ursus americanus	indet	Alaska	Skilak Lake	Unnnafected		1
USNM (USA)	234193	Ursus americanus	female	Alaska	Ophir	Affected	Associated with attrition.
USNM (USA)	234194	Ursus americanus	male	Alaska	Bethel, 80 Mi N, Oganik, Lower Kushokwim River	Unnnafected		1
USNM (USA)	234195	Ursus americanus	male	Alaska	Bethel, 80 Mi N, Oganik, Lower Kushokwim River	Unnnafected		1
USNM (USA)	234244	Ursus americanus	male	Alaska	Beaver Mountains	Affected
USNM (USA)	234405	Ursus americanus	indet	Alaska	Chichagof Island, Fort Fredrick	Unnnafected		1
USNM (USA)	234406	Ursus americanus	indet	Alaska	Chichagof Island, Fort Fredrick	Unnnafected		1
USNM (USA)	234458	Ursus americanus	male	Alaska	Talsona River	Unnnafected		1
USNM (USA)	234464	Ursus americanus	male	Alaska	Indian River	Unnnafected		1
USNM (USA)	234479	Ursus americanus	indet	Alaska	Chisana	Unnnafected		1
USNM (USA)	234630	Ursus americanus	male	Alaska	Lituya Bay, N End	Unnnafected		1
USNM (USA)	234631	Ursus americanus	male	Alaska	Lituya Bay, N End	Unnnafected		1
USNM (USA)	234632	Ursus americanus	male	Alaska	Lituya Bay, N End	Unnnafected		1
USNM (USA)	235042	Ursus americanus	female	Alaska	Kamishak Bay	Unnnafected		1
USNM (USA)	235275	Ursus americanus	male	Alaska	Beaver Mountains	Unnnafected		1
USNM (USA)	235456	Ursus americanus	male	Alaska	Beaver Mountains	Unnnafected		1
USNM (USA)	235457	Ursus americanus	female	Alaska	Beaver Mountains	Unnnafected		1
USNM (USA)	235458	Ursus americanus	male	Alaska	Beaver Mountains	Affected	Right and left M2. Associated with attrition.
USNM (USA)	235459	Ursus americanus	male	Alaska	Beaver Mountains	Unnnafected		1
USNM (USA)	235973	Ursus americanus	male	Alaska	Farragut	Unnnafected		1
USNM (USA)	235978	Ursus americanus	male	Alaska	Hood Bay	Unnnafected		1
USNM (USA)	235985	Ursus americanus	indet	Alaska	Berners Bay	Unnnafected		1
USNM (USA)	235986	Ursus americanus	indet	Alaska	Berners Bay	Unnnafected		1
USNM (USA)	235987	Ursus americanus	indet	Alaska	Berners Bay	Unnnafected		1
USNM (USA)	241533	Ursus americanus	indet	Alaska	Ruby, On The Yukon	Unnnafected		1
USNM (USA)	241650	Ursus americanus	male	Alaska	Tanana Crossing	Unnnafected		1
USNM (USA)	241651	Ursus americanus	male	Alaska	Robertson River	Unnnafected		1
USNM (USA)	242198	Ursus americanus	male	Alaska	Mchenry Inlet	Unnnafected		1
USNM (USA)	242239	Ursus americanus	male	Alaska	Iditerod	Unnnafected		1
USNM (USA)	242590	Ursus americanus	male	Alaska	Killey River	Unnnafected		1
USNM (USA)	242591	Ursus americanus	female	Alaska	Killey River	Unnnafected		1
USNM (USA)	242592	Ursus americanus	male	Alaska	Killey River	Unnnafected		1
USNM (USA)	242593	Ursus americanus	male	Alaska	Killey River	Unnnafected		1
USNM (USA)	245732	Ursus americanus	female	Alaska	Distna River, Brush House	Unnnafected		1
USNM (USA)	245916	Ursus americanus	indet	Alaska	Holy Cross	Unnnafected		1
USNM (USA)	245917	Ursus americanus	indet	Alaska	Holy Cross	Unnnafected		1
USNM (USA)	245918	Ursus americanus	indet	Alaska	Holy Cross	Unnnafected		1
USNM (USA)	245919	Ursus americanus	indet	Alaska	Holy Cross	Unnnafected		1
USNM (USA)	245920	Ursus americanus	indet	Alaska	Holy Cross	Unnnafected		1
USNM (USA)	245921	Ursus americanus	indet	Alaska	Holy Cross	Unnnafected		1
USNM (USA)	246003	Ursus americanus	female	Alaska	Moose Creek, 3 Mi From Brush House	Unnnafected		1
USNM (USA)	246004	Ursus americanus	female	Alaska	Moose Creek, 3 Mi From Brush House	Unnnafected		1
USNM (USA)	246493	Ursus americanus	indet	Alaska	Alaska Range, NE Slope SW Of Tanana River Btw Big Gerstle And And Berry Creeks	Unnnafected		1
USNM (USA)	246494	Ursus americanus	indet	Alaska	Alaska Range, NE Slope SW Of Tanana River Btw Big Gerstle And And Berry Creeks	Unnnafected		1
USNM (USA)	246495	Ursus americanus	indet	Alaska	Alaska Range, NE Slope Between Big Gerstle And And Berry Creeks	Unnnafected		1
USNM (USA)	246496	Ursus americanus	indet	Alaska	Alaska Range, NE Slope Between Big Gerstle And And Berry Creeks	Unnnafected		1
USNM (USA)	246497	Ursus americanus	indet	Alaska	Alaska Range, NE Slope Between Big Gerstle And And Berry Creeks	Unnnafected		1
USNM (USA)	246657	Ursus americanus	indet	Alaska	Flat	Unnnafected		1
USNM (USA)	247015	Ursus americanus	male	Alaska	Fort Hamlin, Yukon River	Unnnafected		1
USNM (USA)	267361	Ursus americanus	indet	Alaska	Rainey Pass	Affected	Right and left M2. Associated with attrition.
USNM (USA)	267362	Ursus americanus	indet	Alaska	Rainey Pass	Affected	Associated with attrition.
USNM (USA)	286411	Ursus americanus	female	Alaska	Iniskin Bay, North Side Of Cook Inlet	Unnnafected		1
USNM (USA)	287664	Ursus americanus	indet	Alaska	No data	Unnnafected		1
USNM (USA)	289116	Ursus americanus	male	Alaska	Ham Cove, Dall Island	Unnnafected		1
USNM (USA)	289117	Ursus americanus	male	Alaska	Ham Cove, Dall Island	Unnnafected		1
USNM (USA)	292927	Ursus americanus	male	Alaska	Inukposukruk Creek, Near Head Of John R. Brooks Range	Unnnafected		1
USNM (USA)	308857	Ursus americanus	male	Alaska	Anchorage	Unnnafected		1
USNM (USA)	308858	Ursus americanus	male	Alaska	Glenallen, Mile 125, Glenn Highway	Unnnafected		1
USNM (USA)	324857	Ursus americanus	male	Alaska	Little Susitna River, Talkeetna Mountians	Unnnafected		1
USNM (USA)	324858	Ursus americanus	male	Alaska	Anchorage	Unnnafected		1
USNM (USA)	324859	Ursus americanus	male	Alaska	Kenai Peninsula	Unnnafected		1
USNM (USA)	324860	Ursus americanus	male	Alaska	Valdez, Near, Richardson Highway-Mile 46	Unnnafected		1
USNM (USA)	324861	Ursus americanus	male	Alaska	Chistochina Lodge	Unnnafected		1
USNM (USA)	324862	Ursus americanus	female	Alaska	Chistochina Lodge, Chugach Mountains	Unnnafected		1
USNM (USA)	324863	Ursus americanus	male	Alaska	Talkeetna Mountains	Unnnafected		1
USNM (USA)	324864	Ursus americanus	female	Alaska	Glen Highway, Mile 40, Between Anchorage And Palmer	Unnnafected		1
USNM (USA)	324865	Ursus americanus	female	Alaska	Lake Louise	Unnnafected		1
USNM (USA)	324866	Ursus americanus	male	Alaska	Chugach Mountains	Unnnafected		1
USNM (USA)	324867	Ursus americanus	male	Alaska	Sutton, Alaska Railroad Station	Unnnafected		1
USNM (USA)	324868	Ursus americanus	indet	Alaska	Copper Center	Unnnafected		1
USNM (USA)	324869	Ursus americanus	female	Alaska	Skilak Lake, Kenai Peninsula	Unnnafected		1
USNM (USA)	324870	Ursus americanus	male	Alaska	Portage	Unnnafected		1
USNM (USA)	324871	Ursus americanus	male	Alaska	Anchorage, Near, 6 Mi Up Eagle River	Unnnafected		1
USNM (USA)	324872	Ursus americanus	male	Alaska	Anchorage	Unnnafected		1
USNM (USA)	529883	Ursus americanus	indet	Alaska	Burroughs Bay	Unnnafected		1
USNM (USA)	529884	Ursus americanus	indet	Alaska	Loring	Unnnafected		1
USNM (USA)	529889	Ursus americanus	indet	Alaska	Burroughs Bay	Unnnafected		1
USNM (USA)	69458	Ursus americanus	indet	Arizona	Navajo County, Fort Apache, 40 Mi E	Unnnafected		1
USNM (USA)	157629	Ursus americanus	female	Arizona	White Mountains, Blue River	Unnnafected		1
USNM (USA)	157630	Ursus americanus	indet	Arizona	White Mountains, Little Colorado River	Unnnafected		1
USNM (USA)	179065	Ursus americanus	indet	Arizona	White Mountains, Head Of Black River	Unnnafected		1
USNM (USA)	203481	Ursus americanus	indet	Arizona	Apache County, Springerville, Near	Unnnafected		1
USNM (USA)	203482	Ursus americanus	indet	Arizona	Apache County, Springerville, Near	Unnnafected		1
USNM (USA)	203901	Ursus americanus	male	Arizona	Graham Mountains	Unnnafected		1
USNM (USA)	206452	Ursus americanus	indet	Arizona	Greenlee County, Blue	Unnnafected		1
USNM (USA)	206453	Ursus americanus	indet	Arizona	Greenlee County, Blue	Unnnafected		1
USNM (USA)	206454	Ursus americanus	indet	Arizona	Greenlee County, Blue	Unnnafected		1
USNM (USA)	206455	Ursus americanus	indet	Arizona	Greenlee County, Blue	Unnnafected		1
USNM (USA)	206527	Ursus americanus	indet	Arizona	Apache County, Coreer, E. F. K. Little Colorado River	Unnnafected		1
USNM (USA)	206790	Ursus americanus	indet	Arizona	Greenlee County, Blue	Unnnafected		1
USNM (USA)	206791	Ursus americanus	indet	Arizona	Greenlee County, Blue	Unnnafected		1
USNM (USA)	206792	Ursus americanus	indet	Arizona	Greenlee County, Blue	Unnnafected		1
USNM (USA)	206793	Ursus americanus	indet	Arizona	Greenlee County, Blue	Unnnafected		1
USNM (USA)	206794	Ursus americanus	indet	Arizona	Greenlee County, Blue	Unnnafected		1
USNM (USA)	210539	Ursus americanus	indet	Arizona	Magollon Mountain, Head Of Tonto Creek	Unnnafected		1
USNM (USA)	211212	Ursus americanus	indet	Arizona	Greenlee County,Blue, Near	Unnnafected		1
USNM (USA)	211213	Ursus americanus	indet	Arizona	Greenlee County,Blue, Near	Unnnafected		1
USNM (USA)	211214	Ursus americanus	indet	Arizona	Greenlee County,Blue, Near	Unnnafected		1
USNM (USA)	211215	Ursus americanus	indet	Arizona	Greenlee County,Blue, Near	Unnnafected		1
USNM (USA)	223547	Ursus americanus	male	Arizona	Greenlee County, Clifton	Unnnafected		1
USNM (USA)	224465	Ursus americanus	female	Arizona	Navajo County, Fort Apache	Unnnafected		1
USNM (USA)	224466	Ursus americanus	male	Arizona	Navajo County, Fort Apache	Unnnafected		1
USNM (USA)	224467	Ursus americanus	male	Arizona	Navajo County, Fort Apache	Unnnafected		1
USNM (USA)	224468	Ursus americanus	female	Arizona	Navajo County, Fort Apache	Unnnafected		1
USNM (USA)	224469	Ursus americanus	male	Arizona	Navajo County, Fort Apache	Unnnafected		1
USNM (USA)	228257	Ursus americanus	male	Arizona	Williams, 18 Mi SE	Unnnafected		1
USNM (USA)	228258	Ursus americanus	male	Arizona	Springerville	Unnnafected		1
USNM (USA)	231352	Ursus americanus	female	Arizona	Vernon, 12 Mi S	Unnnafected		1
USNM (USA)	231354	Ursus americanus	male	Arizona	Vernon	Unnnafected		1
USNM (USA)	235450	Ursus americanus	male	Arizona	Santa Rita Mountains	Unnnafected		1
USNM (USA)	242651	Ursus americanus	indet	Arizona	Lukac Hukai, 10 Mi NE	Unnnafected		1
USNM (USA)	289007	Ursus americanus	female	Arizona	Apache County, Chuska Mountains	Unnnafected		1
USNM (USA)	289008	Ursus americanus	female	Arizona	Apache County, Chuska Mountains	Unnnafected		1
USNM (USA)	563310	Ursus americanus	male	Arkansas	Desha County, White River National Wildlife Refuge, Tichenor, Ca. 10 Km E	Unnnafected		1
USNM (USA)	563311	Ursus americanus	female	Arkansas	Desha County, White River National Wildlife Refuge, Tichenor, Ca. 10 Km E	Unnnafected		1
USNM (USA)	563312	Ursus americanus	female	Arkansas	Desha County, White River National Wildlife Refuge, Tichenor, Ca. 10 Km E	Unnnafected		1
USNM (USA)	563313	Ursus americanus	female	Arkansas	Desha County, White River National Wildlife Refuge, Tichenor, Ca. 10 Km E	Unnnafected		1
USNM (USA)	563314	Ursus americanus	female	Arkansas	Desha County, White River National Wildlife Refuge, Tichenor, Ca. 10 Km E	Unnnafected		1
USNM (USA)	563315	Ursus americanus	male	Arkansas	Desha County, White River National Wildlife Refuge, Tichenor, Ca. 10 Km E	Unnnafected		1
USNM (USA)	14124	Ursus americanus	male	California	Baird	Unnnafected		1
USNM (USA)	14125	Ursus americanus	male	California	Baird	Unnnafected		1
USNM (USA)	32130	Ursus americanus	female	California	Kern River, E Fork	Unnnafected		1
USNM (USA)	32131	Ursus americanus	male	California	Kern River, E Fork	Unnnafected		1
USNM (USA)	32132	Ursus americanus	female	California	Kern River, E Fork	Unnnafected		1
USNM (USA)	32133	Ursus americanus	male	California	Kern River, E Fork	Unnnafected		1
USNM (USA)	81844	Ursus americanus	male	California	Shasta County, Cassel, Hat Creek	Unnnafected		1
USNM (USA)	100686	Ursus americanus	female	California	Stanislaus River, Middle Fork	Unnnafected		1
USNM (USA)	139784	Ursus americanus	female	California	Smith River	Unnnafected		1
USNM (USA)	139785	Ursus americanus	male	California	Smith River	Affected
USNM (USA)	139786	Ursus americanus	male	California	Smith River	Unnnafected		1
USNM (USA)	139787	Ursus americanus	male	California	Smith River	Unnnafected		1
USNM (USA)	139788	Ursus americanus	female	California	Smith River	Unnnafected		1
USNM (USA)	139789	Ursus americanus	female	California	Smith River	Unnnafected		1
USNM (USA)	140658	Ursus americanus	indet	California	Siskiyou County, Beswick	Unnnafected		1
USNM (USA)	146261	Ursus americanus	indet	California	Upper Mattole	Unnnafected		1
USNM (USA)	147673	Ursus americanus	male	California	Susanville, 4 Mi W	Unnnafected		1
USNM (USA)	177626	Ursus americanus	male	California	Mccloud, 19 Mi NW, Cold Creek	Unnnafected		1
USNM (USA)	178795	Ursus americanus	male	California	Yosemite	Unnnafected		1
USNM (USA)	178796	Ursus americanus	female	California	Yosemite	Unnnafected		1
USNM (USA)	178797	Ursus americanus	female	California	Yosemite	Unnnafected		1
USNM (USA)	205949	Ursus americanus	male	California	Blocksburg	Unnnafected		1
USNM (USA)	205950	Ursus americanus	male	California	Blocksburg	Unnnafected		1
USNM (USA)	205951	Ursus americanus	male	California	Blocksburg	Unnnafected		1
USNM (USA)	205952	Ursus americanus	male	California	Blocksburg	Unnnafected		1
USNM (USA)	205953	Ursus americanus	male	California	Blocksburg	Unnnafected		1
USNM (USA)	205954	Ursus americanus	male	California	Blocksburg	Unnnafected		1
USNM (USA)	206138	Ursus americanus	female	California	Siskiyou County, Canyon Creek	Unnnafected		1
USNM (USA)	209908	Ursus americanus	male	California	Mendocino County, Hell Hole Canyon, Eel River, Near Covelo	Unnnafected		1
USNM (USA)	210789	Ursus americanus	indet	California	Siskiyou County, Beswick	Unnnafected		1
USNM (USA)	222496	Ursus americanus	male	California	Glenn County, St. John Mountain, E Side	Unnnafected		1
USNM (USA)	223299	Ursus americanus	male	California	Humboldt County, Weitspek, Near Mouth Of Pine Creek	Unnnafected		1
USNM (USA)	223300	Ursus americanus	male	California	Humboldt County, Weitspek, Near Pine Creek	Unnnafected		1
USNM (USA)	223301	Ursus americanus	indet	California	Humboldt County, Weitspek, Near Head Of Bully Creek	Unnnafected		1
USNM (USA)	223824	Ursus americanus	male	California	Humboldt County, Blocksburg	Unnnafected		1
USNM (USA)	223825	Ursus americanus	female	California	Humboldt County, Blocksburg	Unnnafected		1
USNM (USA)	223826	Ursus americanus	indet	California	Humboldt County, Blocksburg, 5 Mi N, Vanduzen River	Unnnafected		1
USNM (USA)	223827	Ursus americanus	female	California	Humboldt County, Blocksburg, 5 Mi From Vanduzen River	Unnnafected		1
USNM (USA)	223828	Ursus americanus	male	California	Humboldt County, Blocksburg, 5 Mi From Vanduzen River	Unnnafected		1
USNM (USA)	223829	Ursus americanus	male	California	Humboldt County, Fort Seward	Unnnafected		1
USNM (USA)	223830	Ursus americanus	male	California	Humboldt County, Blocksburg	Unnnafected		1
USNM (USA)	223831	Ursus americanus	female	California	Humboldt County, Blocksburg, 10 Mi, Dobins Creek	Unnnafected		1
USNM (USA)	223850	Ursus americanus	female	California	Humboldt County, Fort Seward	Unnnafected		1
USNM (USA)	227662	Ursus americanus	female	California	Trinity County, Hayfork, 22 Mi SW	Unnnafected		1
USNM (USA)	230699	Ursus americanus	male	California	Mendocino County, Covelo, 30 Mi NE Of Barney Meadow	Unnnafected		1
USNM (USA)	230700	Ursus americanus	female	California	Trinity County, Hyampom	Unnnafected		1
USNM (USA)	300001	Ursus americanus	female	California	Shasta County, Baird	Unnnafected		1
USNM (USA)	75304	Ursus americanus	indet	Canada (Alberta)	Jasper House	Unnnafected		1
USNM (USA)	75305	Ursus americanus	female	Canada (Alberta)	Henry House	Affected
USNM (USA)	75306	Ursus americanus	male	Canada (Alberta)	Henry House	Unnnafected		1
USNM (USA)	75631	Ursus americanus	male	Canada (Alberta)	Jasper House	Unnnafected		1
USNM (USA)	75632	Ursus americanus	male	Canada (Alberta)	Jasper House	Unnnafected		1
USNM (USA)	75633	Ursus americanus	female	Canada (Alberta)	Jasper House	Unnnafected		1
USNM (USA)	75634	Ursus americanus	male	Canada (Alberta)	Henry House	Unnnafected		1
USNM (USA)	77740	Ursus americanus	female	Canada (Alberta)	Jasper House	Unnnafected		1
USNM (USA)	81789	Ursus americanus	indet	Canada (Alberta)	Root Creek	Unnnafected		1
USNM (USA)	89509	Ursus americanus	female	Canada (Alberta)	Red Deer, 20 Mi W, Snake Lake	Unnnafected		1
USNM (USA)	89510	Ursus americanus	male	Canada (Alberta)	Red Deer, 20 Mi W, Snake Lake	Unnnafected		1
USNM (USA)	93950	Ursus americanus	male	Canada (Alberta)	Blind Man River	Unnnafected		1
USNM (USA)	93951	Ursus americanus	male	Canada (Alberta)	Blind Man River	Unnnafected		1
USNM (USA)	93952	Ursus americanus	male	Canada (Alberta)	Blind Man River	Unnnafected		1
USNM (USA)	93953	Ursus americanus	female	Canada (Alberta)	Blind Man River	Unnnafected		1
USNM (USA)	180242	Ursus americanus	indet	Canada (Alberta)	Peace River Crossing	Unnnafected		1
USNM (USA)	206459	Ursus americanus	indet	Canada (Alberta)	Siffleur Valley, Head, N End Rocky Mountains Park	Unnnafected		1
USNM (USA)	210450	Ursus americanus	indet	Canada (Alberta)	Saskatchewan River	Unnnafected		1
USNM (USA)	219918	Ursus americanus	female	Canada (Alberta)	Massive Switch Street	Unnnafected		1
USNM (USA)	222766	Ursus americanus	indet	Canada (Alberta)	Hananaskie	Unnnafected		1
USNM (USA)	222767	Ursus americanus	indet	Canada (Alberta)	Morley	Unnnafected		1
USNM (USA)	222768	Ursus americanus	indet	Canada (Alberta)	Morley	Unnnafected		1
USNM (USA)	222769	Ursus americanus	indet	Canada (Alberta)	Morley	Unnnafected		1
USNM (USA)	223159	Ursus americanus	female	Canada (Alberta)	Brazian River	Unnnafected		1
USNM (USA)	223160	Ursus americanus	male	Canada (Alberta)	Morley	Unnnafected		1
USNM (USA)	225387	Ursus americanus	male	Canada (Alberta)	Mount Robson	Unnnafected		1
USNM (USA)	225388	Ursus americanus	female	Canada (Alberta)	Jasper, 20 Mi E	Unnnafected		1
USNM (USA)	235995	Ursus americanus	indet	Canada (Alberta)	Peace River, Point Providence	Unnnafected		1
USNM (USA)	A 47037	Ursus americanus	male	Canada (British Columbia)	Stuart Lake	Unnnafected		1
USNM (USA)	A 47038	Ursus americanus	male	Canada (British Columbia)	Stuart Lake	Unnnafected		1
USNM (USA)	A 47039	Ursus americanus	male	Canada (British Columbia)	Stuart Lake	Unnnafected		1
USNM (USA)	A 47040	Ursus americanus	male	Canada (British Columbia)	Stuart Lake	Unnnafected		1
USNM (USA)	A 47041	Ursus americanus	male	Canada (British Columbia)	Stuart Lake	Unnnafected		1
USNM (USA)	A 47042	Ursus americanus	male	Canada (British Columbia)	Stuart Lake	Unnnafected		1
USNM (USA)	A 47043	Ursus americanus	male	Canada (British Columbia)	Stuart Lake	Unnnafected		1
USNM (USA)	A 47044	Ursus americanus	female	Canada (British Columbia)	Stuart Lake	Unnnafected		1
USNM (USA)	A 47045	Ursus americanus	female	Canada (British Columbia)	Stuart Lake	Unnnafected		1
USNM (USA)	A 47046	Ursus americanus	female	Canada (British Columbia)	Stuart Lake	Unnnafected		1
USNM (USA)	A 47047	Ursus americanus	female	Canada (British Columbia)	Stuart Lake	Unnnafected		1
USNM (USA)	A 47048	Ursus americanus	female	Canada (British Columbia)	Stuart Lake	Unnnafected		1
USNM (USA)	A 47049	Ursus americanus	female	Canada (British Columbia)	Stuart Lake	Unnnafected		1
USNM (USA)	A 48017	Ursus americanus	indet	Canada (British Columbia)	Stuart Lake	Unnnafected		1
USNM (USA)	A 48018	Ursus americanus	indet	Canada (British Columbia)	Stuart Lake	Unnnafected		1
USNM (USA)	A 48019	Ursus americanus	indet	Canada (British Columbia)	Stuart Lake	Unnnafected		1
USNM (USA)	A 48020	Ursus americanus	indet	Canada (British Columbia)	Stuart Lake	Unnnafected		1
USNM (USA)	A 48021	Ursus americanus	indet	Canada (British Columbia)	Stuart Lake	Unnnafected		1
USNM (USA)	A 48022	Ursus americanus	indet	Canada (British Columbia)	Stuart Lake	Unnnafected		1
USNM (USA)	A 48023	Ursus americanus	indet	Canada (British Columbia)	Stuart Lake	Unnnafected		1
USNM (USA)	A 48024	Ursus americanus	indet	Canada (British Columbia)	Stuart Lake	Unnnafected		1
USNM (USA)	A 48025	Ursus americanus	female	Canada (British Columbia)	Stuart Lake	Unnnafected		1
USNM (USA)	A 48026	Ursus americanus	male	Canada (British Columbia)	Stuart Lake	Unnnafected		1
USNM (USA)	A 48027	Ursus americanus	indet	Canada (British Columbia)	Stuart Lake	Unnnafected		1
USNM (USA)	A 48028	Ursus americanus	female	Canada (British Columbia)	Stuart Lake	Unnnafected		1
USNM (USA)	A 48029	Ursus americanus	male	Canada (British Columbia)	Stuart Lake	Affected
USNM (USA)	A 48032	Ursus americanus	female	Canada (British Columbia)	Stuart Lake	Unnnafected		1
USNM (USA)	A 48033	Ursus americanus	female	Canada (British Columbia)	Stuart Lake	Unnnafected		1
USNM (USA)	A 48234	Ursus americanus	female	Canada (British Columbia)	Stuart Lake	Unnnafected		1
USNM (USA)	A 48235	Ursus americanus	male	Canada (British Columbia)	Stuart Lake	Unnnafected		1
USNM (USA)	A 48236	Ursus americanus	indet	Canada (British Columbia)	Stuart Lake	Unnnafected		1
USNM (USA)	A 48237	Ursus americanus	male	Canada (British Columbia)	Stuart Lake	Unnnafected		1
USNM (USA)	A 48238	Ursus americanus	indet	Canada (British Columbia)	Stuart Lake	Unnnafected		1
USNM (USA)	A 48239	Ursus americanus	female	Canada (British Columbia)	Stuart Lake	Unnnafected		1
USNM (USA)	A 48240	Ursus americanus	indet	Canada (British Columbia)	Stuart Lake	Unnnafected		1
USNM (USA)	A 48241	Ursus americanus	indet	Canada (British Columbia)	Stuart Lake	Unnnafected		1
USNM (USA)	A 48242	Ursus americanus	male	Canada (British Columbia)	Stuart Lake	Unnnafected		1
USNM (USA)	A 48243	Ursus americanus	indet	Canada (British Columbia)	Stuart Lake	Unnnafected		1
USNM (USA)	A 48244	Ursus americanus	indet	Canada (British Columbia)	Stuart Lake	Unnnafected		1
USNM (USA)	A 48245	Ursus americanus	male	Canada (British Columbia)	Stuart Lake	Unnnafected		1
USNM (USA)	A 48381	Ursus americanus	female	Canada (British Columbia)	Stuart Lake	Unnnafected		1
USNM (USA)	A 48382	Ursus americanus	male	Canada (British Columbia)	Stuart Lake	Unnnafected		1
USNM (USA)	53577	Ursus americanus	male	Canada (British Columbia)	Stuart Lake	Unnnafected		1
USNM (USA)	53578	Ursus americanus	male	Canada (British Columbia)	Stuart Lake	Unnnafected		1
USNM (USA)	53579	Ursus americanus	male	Canada (British Columbia)	Stuart Lake	Affected
USNM (USA)	53580	Ursus americanus	male	Canada (British Columbia)	Stuart Lake	Unnnafected		1
USNM (USA)	53581	Ursus americanus	male	Canada (British Columbia)	Stuart Lake	Unnnafected		1
USNM (USA)	53582	Ursus americanus	female	Canada (British Columbia)	Stuart Lake	Unnnafected		1
USNM (USA)	53583	Ursus americanus	female	Canada (British Columbia)	Stuart Lake	Unnnafected		1
USNM (USA)	53584	Ursus americanus	female	Canada (British Columbia)	Stuart Lake	Unnnafected		1
USNM (USA)	53585	Ursus americanus	female	Canada (British Columbia)	Stuart Lake	Unnnafected		1
USNM (USA)	53586	Ursus americanus	female	Canada (British Columbia)	Stuart Lake	Unnnafected		1
USNM (USA)	63298	Ursus americanus	indet	Canada (British Columbia)	Alert Bay	Unnnafected		1
USNM (USA)	68819	Ursus americanus	female	Canada (British Columbia)	Field, 4 Mi W	Unnnafected		1
USNM (USA)	71178	Ursus americanus	male	Canada (British Columbia)	Stuart Lake	Unnnafected		1
USNM (USA)	71179	Ursus americanus	indet	Canada (British Columbia)	Stuart Lake	Unnnafected		1
USNM (USA)	71180	Ursus americanus	male	Canada (British Columbia)	Stuart Lake	Unnnafected		1
USNM (USA)	71181	Ursus americanus	male	Canada (British Columbia)	Stuart Lake	Unnnafected		1
USNM (USA)	71182	Ursus americanus	male	Canada (British Columbia)	Stuart Lake	Unnnafected		1
USNM (USA)	71183	Ursus americanus	male	Canada (British Columbia)	Stuart Lake	Unnnafected		1
USNM (USA)	71184	Ursus americanus	male	Canada (British Columbia)	Stuart Lake	Unnnafected		1
USNM (USA)	71185	Ursus americanus	male	Canada (British Columbia)	Stuart Lake	Unnnafected		1
USNM (USA)	71186	Ursus americanus	male	Canada (British Columbia)	Stuart Lake	Unnnafected		1
USNM (USA)	71187	Ursus americanus	female	Canada (British Columbia)	Stuart Lake	Unnnafected		1
USNM (USA)	71304	Ursus americanus	indet	Canada (British Columbia)	Stuart Lake	Unnnafected		1
USNM (USA)	71305	Ursus americanus	female	Canada (British Columbia)	Stuart Lake	Unnnafected		1
USNM (USA)	71306	Ursus americanus	indet	Canada (British Columbia)	Stuart Lake	Unnnafected		1
USNM (USA)	71307	Ursus americanus	female	Canada (British Columbia)	Stuart Lake	Unnnafected		1
USNM (USA)	71308	Ursus americanus	indet	Canada (British Columbia)	Stuart Lake	Unnnafected		1
USNM (USA)	71309	Ursus americanus	female	Canada (British Columbia)	Stuart Lake	Unnnafected		1
USNM (USA)	71310	Ursus americanus	female	Canada (British Columbia)	Stuart Lake	Unnnafected		1
USNM (USA)	71311	Ursus americanus	indet	Canada (British Columbia)	Stuart Lake	Unnnafected		1
USNM (USA)	71312	Ursus americanus	indet	Canada (British Columbia)	Stuart Lake	Unnnafected		1
USNM (USA)	71313	Ursus americanus	female	Canada (British Columbia)	Stuart Lake	Unnnafected		1
USNM (USA)	71314	Ursus americanus	female	Canada (British Columbia)	Stuart Lake	Unnnafected		1
USNM (USA)	71817	Ursus americanus	indet	Canada (British Columbia)	Stuart Lake	Unnnafected		1
USNM (USA)	71821	Ursus americanus	indet	Canada (British Columbia)	Shuswap	Unnnafected		1
USNM (USA)	72332	Ursus americanus	female	Canada (British Columbia)	Stuart Lake, Adams Lake	Unnnafected		1
USNM (USA)	72333	Ursus americanus	male	Canada (British Columbia)	Stuart Lake, Adams Lake	Unnnafected		1
USNM (USA)	72334	Ursus americanus	male	Canada (British Columbia)	Stuart Lake, Adams Lake	Unnnafected		1
USNM (USA)	72335	Ursus americanus	indet	Canada (British Columbia)	Stuart Lake, Adams Lake	Unnnafected		1
USNM (USA)	72337	Ursus americanus	male	Canada (British Columbia)	Stuart Lake, Adams Lake	Unnnafected		1
USNM (USA)	72338	Ursus americanus	female	Canada (British Columbia)	Stuart Lake, Adams Lake	Unnnafected		1
USNM (USA)	72339	Ursus americanus	male	Canada (British Columbia)	Stuart Lake, Turtle Valley	Unnnafected		1
USNM (USA)	72340	Ursus americanus	female	Canada (British Columbia)	Stuart Lake, N Thompson River	Unnnafected		1
USNM (USA)	72341	Ursus americanus	male	Canada (British Columbia)	Stuart Lake, N Thompson River	Unnnafected		1
USNM (USA)	72342	Ursus americanus	male	Canada (British Columbia)	Stuart Lake, N Thompson River	Unnnafected		1
USNM (USA)	72343	Ursus americanus	male	Canada (British Columbia)	Stuart Lake, N Thompson River	Unnnafected		1
USNM (USA)	72344	Ursus americanus	male	Canada (British Columbia)	Stuart Lake, N Thompson River	Unnnafected		1
USNM (USA)	72345	Ursus americanus	female	Canada (British Columbia)	Shuswap, N Thompson River	Unnnafected		1
USNM (USA)	72346	Ursus americanus	female	Canada (British Columbia)	Shuswap, N Thompson River	Unnnafected		1
USNM (USA)	72863	Ursus americanus	female	Canada (British Columbia)	Shuswap, Adams Lake	Unnnafected		1
USNM (USA)	75052	Ursus americanus	indet	Canada (British Columbia)	Charlotte Island, Massett	Unnnafected		1
USNM (USA)	77166	Ursus americanus	indet	Canada (British Columbia)	Stuart Lake	Unnnafected		1
USNM (USA)	77167	Ursus americanus	female	Canada (British Columbia)	Stuart Lake, 9 Mi E	Affected
USNM (USA)	77168	Ursus americanus	indet	Canada (British Columbia)	Stuart Lake, 5 Mi E	Unnnafected		1
USNM (USA)	77169	Ursus americanus	male	Canada (British Columbia)	Stuart Lake	Unnnafected		1
USNM (USA)	77170	Ursus americanus	indet	Canada (British Columbia)	Stuart Lake	Unnnafected		1
USNM (USA)	77171	Ursus americanus	male	Canada (British Columbia)	Stuart Lake, 25 Mi NE	Unnnafected		1
USNM (USA)	77172	Ursus americanus	male	Canada (British Columbia)	Stuart Lake, 25 Mi NE	Unnnafected		1
USNM (USA)	77173	Ursus americanus	female	Canada (British Columbia)	Stuart Lake	Unnnafected		1
USNM (USA)	77174	Ursus americanus	female	Canada (British Columbia)	Stuart Lake	Unnnafected		1
USNM (USA)	77175	Ursus americanus	indet	Canada (British Columbia)	Stuart Lake	Unnnafected		1
USNM (USA)	77176	Ursus americanus	male	Canada (British Columbia)	Stuart Lake, 6 Mi NE	Unnnafected		1
USNM (USA)	77177	Ursus americanus	male	Canada (British Columbia)	Stuart Lake, 15 Mi NW	Unnnafected		1
USNM (USA)	77178	Ursus americanus	male	Canada (British Columbia)	Stuart Lake, 60 Mi NE	Unnnafected		1
USNM (USA)	77179	Ursus americanus	male	Canada (British Columbia)	Stuart Lake, 10 Mi N	Unnnafected		1
USNM (USA)	77180	Ursus americanus	female	Canada (British Columbia)	Stuart Lake, 20 Mi NW	Unnnafected		1
USNM (USA)	77181	Ursus americanus	male	Canada (British Columbia)	Stuart Lake, 15 Mi NW	Unnnafected		1
USNM (USA)	77182	Ursus americanus	female	Canada (British Columbia)	Stuart Lake, 10 Mi N	Unnnafected		1
USNM (USA)	77183	Ursus americanus	female	Canada (British Columbia)	Stuart Lake	Unnnafected		1
USNM (USA)	77184	Ursus americanus	female	Canada (British Columbia)	Stuart Lake, 3 Mi From	Unnnafected		1
USNM (USA)	77185	Ursus americanus	male	Canada (British Columbia)	Stuart Lake, 3 Mi From	Unnnafected		1
USNM (USA)	77741	Ursus americanus	female	Canada (British Columbia)	Port Moody	Unnnafected		1
USNM (USA)	77742	Ursus americanus	female	Canada (British Columbia)	Port Moody	Unnnafected		1
USNM (USA)	77743	Ursus americanus	female	Canada (British Columbia)	Port Moody	Unnnafected		1
USNM (USA)	78065	Ursus americanus	indet	Canada (British Columbia)	Queen Charlotte Islands, Massett	Unnnafected		1
USNM (USA)	79663	Ursus americanus	male	Canada (British Columbia)	Port Moody	Unnnafected		1
USNM (USA)	79664	Ursus americanus	female	Canada (British Columbia)	Port Moody	Unnnafected		1
USNM (USA)	87617	Ursus americanus	indet	Canada (British Columbia)	Queen Charlotte Islands, Massett	Unnnafected		1
USNM (USA)	87618	Ursus americanus	indet	Canada (British Columbia)	Queen Charlotte Islands	Unnnafected		1
USNM (USA)	87619	Ursus americanus	indet	Canada (British Columbia)	Queen Charlotte Islands, Massett	Unnnafected		1
USNM (USA)	87620	Ursus americanus	male	Canada (British Columbia)	Queen Charlotte Islands, Massett, Graham Island	Unnnafected		1
USNM (USA)	87621	Ursus americanus	indet	Canada (British Columbia)	Queen Charlotte Islands, Massett	Unnnafected		1
USNM (USA)	135453	Ursus americanus	male	Canada (British Columbia)	Vancouver Island, Quatsino Sound	Unnnafected		1
USNM (USA)	135454	Ursus americanus	indet	Canada (British Columbia)	Iskut River, Quatsino Sound	Unnnafected		1
USNM (USA)	137809	Ursus americanus	indet	Canada (British Columbia)	Iskut River, Quatsino Sound	Unnnafected		1
USNM (USA)	137810	Ursus americanus	indet	Canada (British Columbia)	Vancouver Island, Quatsino	Unnnafected		1
USNM (USA)	139189	Ursus americanus	female	Canada (British Columbia)	Iskut River	Unnnafected		1
USNM (USA)	148512	Ursus americanus	indet	Canada (British Columbia)	Queen Charlotte Islands, Graham Island	Unnnafected		1
USNM (USA)	148513	Ursus americanus	indet	Canada (British Columbia)	Queen Charlotte Islands, Graham Island	Unnnafected		1
USNM (USA)	148514	Ursus americanus	indet	Canada (British Columbia)	Queen Charlotte Islands, Graham Island	Unnnafected		1
USNM (USA)	148515	Ursus americanus	indet	Canada (British Columbia)	Queen Charlotte Islands, Graham Island	Unnnafected		1
USNM (USA)	148516	Ursus americanus	male	Canada (British Columbia)	Queen Charlotte Islands, Graham Island	Unnnafected		1
USNM (USA)	175569	Ursus americanus	male	Canada (British Columbia)	Resplendent Valley	Affected
USNM (USA)	177633	Ursus americanus	indet	Canada (British Columbia)	Stikine River	Unnnafected		1
USNM (USA)	177634	Ursus americanus	indet	Canada (British Columbia)	Kehtelah Creek, Near, Stikine River	Unnnafected		1
USNM (USA)	177635	Ursus americanus	indet	Canada (British Columbia)	Stikine River, Lower	Unnnafected		1
USNM (USA)	177636	Ursus americanus	indet	Canada (British Columbia)	Stikine River, Lower	Unnnafected		1
USNM (USA)	177637	Ursus americanus	indet	Canada (British Columbia)	Iskut River, Foothills Between Iskut River And Kahtelah Creek	Unnnafected		1
USNM (USA)	177638	Ursus americanus	indet	Canada (British Columbia)	Campbell River, Vancouver Island	Unnnafected		1
USNM (USA)	177639	Ursus americanus	indet	Canada (British Columbia)	Shesley River	Unnnafected		1
USNM (USA)	177640	Ursus americanus	indet	Canada (British Columbia)	Shesley River	Unnnafected		1
USNM (USA)	177641	Ursus americanus	indet	Canada (British Columbia)	Shesley River	Unnnafected		1
USNM (USA)	177642	Ursus americanus	indet	Canada (British Columbia)	Inklin River	Unnnafected		1
USNM (USA)	177643	Ursus americanus	indet	Canada (British Columbia)	Inklin River	Unnnafected		1
USNM (USA)	177644	Ursus americanus	indet	Canada (British Columbia)	Inklin River	Unnnafected		1
USNM (USA)	177645	Ursus americanus	indet	Canada (British Columbia)	Inklin River	Unnnafected		1
USNM (USA)	177646	Ursus americanus	indet	Canada (British Columbia)	Inklin or Nahlin River	Unnnafected		1
USNM (USA)	177647	Ursus americanus	indet	Canada (British Columbia)	Nahlin River	Unnnafected		1
USNM (USA)	177675	Ursus americanus	indet	Canada (British Columbia)	Inklin River	Unnnafected		1
USNM (USA)	206126	Ursus americanus	male	Canada (British Columbia)	Shesley River	Unnnafected		1
USNM (USA)	209379	Ursus americanus	female	Canada (British Columbia)	Big Salmon River, N Fork, Near Head	Unnnafected		1
USNM (USA)	209388	Ursus americanus	indet	Canada (British Columbia)	Big Salmon River, Below Forks	Unnnafected		1
USNM (USA)	209904	Ursus americanus	indet	Canada (British Columbia)	Sheep Creek	Unnnafected		1
USNM (USA)	210307	Ursus americanus	male	Canada (British Columbia)	Stikine River	Unnnafected		1
USNM (USA)	210580	Ursus americanus	male	Canada (British Columbia)	Atnarko River	Unnnafected		1
USNM (USA)	211393	Ursus americanus	female	Canada (British Columbia)	Vancouver Island, Quinsome River	Unnnafected		1
USNM (USA)	211394	Ursus americanus	female	Canada (British Columbia)	Vancouver Island, Campbell Lake	Unnnafected		1
USNM (USA)	211395	Ursus americanus	female	Canada (British Columbia)	Vancouver Island, Campbell Lake	Unnnafected		1
USNM (USA)	211396	Ursus americanus	female	Canada (British Columbia)	Vancouver Island, Mcivor Lake	Unnnafected		1
USNM (USA)	211397	Ursus americanus	female	Canada (British Columbia)	Vancouver Island, Quinsome River	Affected
USNM (USA)	211398	Ursus americanus	male	Canada (British Columbia)	Vancouver Island, Quinsome River	Unnnafected		1
USNM (USA)	211399	Ursus americanus	male	Canada (British Columbia)	Vancouver Island, Quinsome River	Unnnafected		1
USNM (USA)	211458	Ursus americanus	male	Canada (British Columbia)	Stikine River, Head Of Iskut Creek	Affected
USNM (USA)	211486	Ursus americanus	male	Canada (British Columbia)	Vancouver Island, Campbell River Valley	Unnnafected		1
USNM (USA)	211487	Ursus americanus	male	Canada (British Columbia)	Vancouver Island, Campbell River Valley, Elk River	Unnnafected		1
USNM (USA)	211488	Ursus americanus	male	Canada (British Columbia)	Vancouver Island, Mcivor Lake, Campbell River	Unnnafected		1
USNM (USA)	211489	Ursus americanus	female	Canada (British Columbia)	Vancouver Island, Gooseneck Lake	Unnnafected		1
USNM (USA)	214098	Ursus americanus	indet	Canada (British Columbia)	Creston	Unnnafected		1
USNM (USA)	214099	Ursus americanus	indet	Canada (British Columbia)	Creston	Unnnafected		1
USNM (USA)	214100	Ursus americanus	indet	Canada (British Columbia)	Creston	Unnnafected		1
USNM (USA)	214101	Ursus americanus	indet	Canada (British Columbia)	Creston	Unnnafected		1
USNM (USA)	216199	Ursus americanus	female	Canada (British Columbia)	Barkerville, Indian Point Creek	Unnnafected		1
USNM (USA)	216200	Ursus americanus	male	Canada (British Columbia)	Barkerville, Indian Point Creek	Unnnafected		1
USNM (USA)	216201	Ursus americanus	female	Canada (British Columbia)	Barkerville, Indian Point Creek	Unnnafected		1
USNM (USA)	216202	Ursus americanus	female	Canada (British Columbia)	Barkerville, Indian Point Creek	Unnnafected		1
USNM (USA)	221707	Ursus americanus	indet	Canada (British Columbia)	No data	Unnnafected		1
USNM (USA)	222106	Ursus americanus	indet	Canada (British Columbia)	Golden	Affected
USNM (USA)	222760	Ursus americanus	male	Canada (British Columbia)	Hazelton	Unnnafected		1
USNM (USA)	222761	Ursus americanus	indet	Canada (British Columbia)	Pacific Slope	Unnnafected		1
USNM (USA)	223686	Ursus americanus	indet	Canada (British Columbia)	Nelson	Unnnafected		1
USNM (USA)	223833	Ursus americanus	indet	Canada (British Columbia)	Fort Steele, Adraain Indian	Unnnafected		1
USNM (USA)	223834	Ursus americanus	indet	Canada (British Columbia)	Fort Steele, Adraain Indian	Unnnafected		1
USNM (USA)	223835	Ursus americanus	indet	Canada (British Columbia)	Fort Steele, Adraain Indian	Unnnafected		1
USNM (USA)	223959	Ursus americanus	male	Canada (British Columbia)	Arrowhead	Unnnafected		1
USNM (USA)	224811	Ursus americanus	female	Canada (British Columbia)	Graham Island	Unnnafected		1
USNM (USA)	224812	Ursus americanus	male	Canada (British Columbia)	Graham Island	Affected
USNM (USA)	224813	Ursus americanus	female	Canada (British Columbia)	Graham Island	Unnnafected		1
USNM (USA)	224814	Ursus americanus	male	Canada (British Columbia)	Graham Island	Unnnafected		1
USNM (USA)	224840	Ursus americanus	female	Canada (British Columbia)	Stikine River	Unnnafected		1
USNM (USA)	225386	Ursus americanus	male	Canada (British Columbia)	Fortress Lake	Unnnafected		1
USNM (USA)	225392	Ursus americanus	male	Canada (British Columbia)	Graham Island	Unnnafected		1
USNM (USA)	225612	Ursus americanus	indet	Canada (British Columbia)	Yellowhead Pass	Unnnafected		1
USNM (USA)	225800	Ursus americanus	male	Canada (British Columbia)	Stikine River, Canyon Of	Unnnafected		1
USNM (USA)	227070	Ursus americanus	male	Canada (British Columbia)	Lillooet, Bridge River	Unnnafected		1
USNM (USA)	227071	Ursus americanus	female	Canada (British Columbia)	Lillooet, Cayoosh Creek	Affected
USNM (USA)	227075	Ursus americanus	indet	Canada (British Columbia)	Shuswap	Unnnafected		1
USNM (USA)	227076	Ursus americanus	indet	Canada (British Columbia)	Shuswap	Unnnafected		1
USNM (USA)	227969	Ursus americanus	indet	Canada (British Columbia)	Cassiar	Unnnafected		1
USNM (USA)	228096	Ursus americanus	male	Canada (British Columbia)	Graham Island	Unnnafected		1
USNM (USA)	228717	Ursus americanus	indet	Canada (British Columbia)	Iskut River	Unnnafected		1
USNM (USA)	228816	Ursus americanus	female	Canada (British Columbia)	Cassiar	Unnnafected		1
USNM (USA)	228915	Ursus americanus	female	Canada (British Columbia)	Kinboshet Lake	Unnnafected		1
USNM (USA)	228916	Ursus americanus	female	Canada (British Columbia)	Kinboshet Lake	Unnnafected		1
USNM (USA)	228917	Ursus americanus	male	Canada (British Columbia)	Kinboshet Lake	Unnnafected		1
USNM (USA)	228918	Ursus americanus	male	Canada (British Columbia)	Kinboshet Lake	Unnnafected		1
USNM (USA)	230652	Ursus americanus	female	Canada (British Columbia)	Telegraph Creek, 30 Mi S, Stikine River	Unnnafected		1
USNM (USA)	230701	Ursus americanus	indet	Canada (British Columbia)	Shuswap	Unnnafected		1
USNM (USA)	230702	Ursus americanus	indet	Canada (British Columbia)	Shuswap	Unnnafected		1
USNM (USA)	230703	Ursus americanus	indet	Canada (British Columbia)	Shuswap	Unnnafected		1
USNM (USA)	231549	Ursus americanus	indet	Canada (British Columbia)	Stikine River, Clearwater River	Unnnafected		1
USNM (USA)	234638	Ursus americanus	female	Canada (British Columbia)	Hector	Unnnafected		1
USNM (USA)	239706	Ursus americanus	indet	Canada (British Columbia)	Lake Windermere	Unnnafected		1
USNM (USA)	243186	Ursus americanus	indet	Canada (British Columbia)	Atlin, Within 30 Mi	Unnnafected		1
USNM (USA)	262134	Ursus americanus	indet	Canada (British Columbia)	Kootenay River Tributary, Timberline Between Yearling Creek And Cochrane Creek	Unnnafected		1
USNM (USA)	287660	Ursus americanus	indet	Canada (British Columbia)	Cassiar	Unnnafected		1
USNM (USA)	287661	Ursus americanus	indet	Canada (British Columbia)	Kingcome Inlet	Unnnafected		1
USNM (USA)	287662	Ursus americanus	indet	Canada (British Columbia)	Atlin	Unnnafected		1
USNM (USA)	287663	Ursus americanus	male	Canada (British Columbia)	Atlin	Unnnafected		1
USNM (USA)	287703	Ursus americanus	male	Canada (British Columbia)	Cassiar, Near	Unnnafected		1
USNM (USA)	287704	Ursus americanus	indet	Canada (British Columbia)	Cassiar, Near	Unnnafected		1
USNM (USA)	287705	Ursus americanus	male	Canada (British Columbia)	Cassiar, Near	Unnnafected		1
USNM (USA)	287706	Ursus americanus	male	Canada (British Columbia)	Cassiar, Near	Unnnafected		1
USNM (USA)	551610	Ursus americanus	indet	Canada (British Columbia)	Cranbrook, Bull River	Affected
USNM (USA)	107503	Ursus americanus	indet	Canada (Manitoba)	No data	Unnnafected		1
USNM (USA)	107505	Ursus americanus	female	Canada (Manitoba)	Oxford House	Unnnafected		1
USNM (USA)	107506	Ursus americanus	female	Canada (Manitoba)	Oxford House	Unnnafected		1
USNM (USA)	107507	Ursus americanus	indet	Canada (Manitoba)	Oxford House	Unnnafected		1
USNM (USA)	107508	Ursus americanus	indet	Canada (Manitoba)	Oxford House	Unnnafected		1
USNM (USA)	107509	Ursus americanus	indet	Canada (Manitoba)	Oxford House	Unnnafected		1
USNM (USA)	187873	Ursus americanus	indet	Canada (New Brunswick)	No data	Unnnafected		1
USNM (USA)	202684	Ursus americanus	male	Canada (New Brunswick)	New Castle, 50 Mi NNW	Unnnafected		1
USNM (USA)	207102	Ursus americanus	indet	Canada (New Brunswick)	Frederickton	Unnnafected		1
USNM (USA)	223398	Ursus americanus	indet	Canada (New Brunswick)	New Castle	Unnnafected		1
USNM (USA)	223399	Ursus americanus	indet	Canada (New Brunswick)	New Castle	Unnnafected		1
USNM (USA)	223400	Ursus americanus	indet	Canada (New Brunswick)	New Castle	Unnnafected		1
USNM (USA)	223546	Ursus americanus	female	Canada (New Brunswick)	New Castle	Unnnafected		1
USNM (USA)	228212	Ursus americanus	female	Canada (New Brunswick)	New Castle, Near	Unnnafected		1
USNM (USA)	283131	Ursus americanus	female	Canada (New Brunswick)	No data	Unnnafected		1
USNM (USA)	283132	Ursus americanus	male	Canada (New Brunswick)	St. Johns, 35-40 Mi NW, Wirral Station	Affected
USNM (USA)	168750	Ursus americanus	male	Canada (Newfoundland)	Gaff Topsail, 9 Mi N, N Central Newfoundland	Unnnafected		1
USNM (USA)	168751	Ursus americanus	male	Canada (Newfoundland)	Gaff Topsail, 9 Mi N, N Central Newfoundland	Unnnafected		1
USNM (USA)	203276	Ursus americanus	indet	Canada (Newfoundland)	Labrador, Wain, Near	Unnnafected		1
USNM (USA)	210005	Ursus americanus	male	Canada (Newfoundland)	Labrador, Paradise	Unnnafected		1
USNM (USA)	294020	Ursus americanus	female	Canada (Newfoundland)	Labrador, Wain	Unnnafected		1
USNM (USA)	A35388	Ursus americanus	indet	Canada (Newfoundland)	Labrador, Grand Lake	Affected
USNM (USA)	134132	Ursus americanus	female	Canada (Northwest Territories)	Mackenzie District, Mackenzie River, San Sault Rapid	Unnnafected		1
USNM (USA)	134169	Ursus americanus	male	Canada (Northwest Territories)	Mackenzie District, Fort Good Hope	Unnnafected		1
USNM (USA)	134170	Ursus americanus	indet	Canada (Northwest Territories)	Mackenzie District, Fort Providence	Unnnafected		1
USNM (USA)	134769	Ursus americanus	indet	Canada (Northwest Territories)	Mackenzie District, Fort Smith	Unnnafected		1
USNM (USA)	134770	Ursus americanus	indet	Canada (Northwest Territories)	Mackenzie District, Fort Smith	Affected
USNM (USA)	296493	Ursus americanus	male	Canada (Northwest Territories)	Nueltin Lake, NW Extremity	Unnnafected		1
USNM (USA)	296494	Ursus americanus	male	Canada (Northwest Territories)	Keewatin District, Nueltin Lake, NW Extremity	Unnnafected		1
USNM (USA)	222744	Ursus americanus	indet	Canada (Nova Scotia)	No data	Unnnafected		1
USNM (USA)	234237	Ursus americanus	male	Canada (Nova Scotia)	Maitland	Unnnafected		1
USNM (USA)	238721	Ursus americanus	male	Canada (Nova Scotia)	Clyde River, Upper	Unnnafected		1
USNM (USA)	238722	Ursus americanus	male	Canada (Nova Scotia)	Clyde River, Upper	Unnnafected		1
USNM (USA)	243995	Ursus americanus	indet	Canada (Nova Scotia)	Kedgemakooge Region	Affected
USNM (USA)	243996	Ursus americanus	indet	Canada (Nova Scotia)	Kedgemakooge Region	Unnnafected		1
USNM (USA)	243997	Ursus americanus	indet	Canada (Nova Scotia)	Kedgemakooge Region	Unnnafected		1
USNM (USA)	243998	Ursus americanus	indet	Canada (Nova Scotia)	Kedgemakooge Region	Unnnafected		1
USNM (USA)	243999	Ursus americanus	indet	Canada (Nova Scotia)	Kedgemakooge Region	Unnnafected		1
USNM (USA)	244000	Ursus americanus	indet	Canada (Nova Scotia)	Kedgemakooge Region	Unnnafected		1
USNM (USA)	246555	Ursus americanus	indet	Canada (Nova Scotia)	Kedgemakooge Region	Unnnafected		1
USNM (USA)	567173	Ursus americanus	male	Canada (Ontario)	Chelmsford, 30 mi N	Unnnafected		1
USNM (USA)	259797	Ursus americanus	male	Canada (Ontario)	Hannah Bay	Unnnafected		1
USNM (USA)	259798	Ursus americanus	indet	Canada (Ontario)	Hannah Bay	Affected
USNM (USA)	259799	Ursus americanus	indet	Canada (Ontario)	No data	Unnnafected		1
USNM (USA)	A 6583	Ursus americanus	indet	Canada (Ontario)	No data	Unnnafected		1
USNM (USA)	74902	Ursus americanus	male	Canada (Quebec)	Godbout	Unnnafected		1
USNM (USA)	74903	Ursus americanus	female	Canada (Quebec)	Godbout	Unnnafected		1
USNM (USA)	74904	Ursus americanus	female	Canada (Quebec)	Godbout	Unnnafected		1
USNM (USA)	74905	Ursus americanus	male	Canada (Quebec)	Godbout	Unnnafected		1
USNM (USA)	75051	Ursus americanus	male	Canada (Quebec)	Godbout	Unnnafected		1
USNM (USA)	75641	Ursus americanus	male	Canada (Quebec)	Godbout	Unnnafected		1
USNM (USA)	81198	Ursus americanus	male	Canada (Quebec)	Point Des Monts	Unnnafected		1
USNM (USA)	81199	Ursus americanus	male	Canada (Quebec)	Point Des Monts	Unnnafected		1
USNM (USA)	81200	Ursus americanus	female	Canada (Quebec)	Point Des Monts	Unnnafected		1
USNM (USA)	99427	Ursus americanus	male	Canada (Quebec)	Godbout	Unnnafected		1
USNM (USA)	102564	Ursus americanus	male	Canada (Quebec)	Lake St. Johns	Unnnafected		1
USNM (USA)	102565	Ursus americanus	indet	Canada (Quebec)	Lake St. Johns	Unnnafected		1
USNM (USA)	140621	Ursus americanus	indet	Canada (Quebec)	Mattawa, 40 Mi NE	Affected
USNM (USA)	187867	Ursus americanus	male	Canada (Quebec)	Godbout	Unnnafected		1
USNM (USA)	187868	Ursus americanus	male	Canada (Quebec)	Godbout	Unnnafected		1
USNM (USA)	187869	Ursus americanus	female	Canada (Quebec)	Godbout	Unnnafected		1
USNM (USA)	187870	Ursus americanus	male	Canada (Quebec)	Godbout	Affected
USNM (USA)	187871	Ursus americanus	female	Canada (Quebec)	Godbout	Unnnafected		1
USNM (USA)	187872	Ursus americanus	male	Canada (Quebec)	Godbout	Unnnafected		1
USNM (USA)	187874	Ursus americanus	male	Canada (Quebec)	Point Des Monts	Unnnafected		1
USNM (USA)	187875	Ursus americanus	indet	Canada (Quebec)	Point Des Monts	Unnnafected		1
USNM (USA)	298691	Ursus americanus	male	Canada (Quebec)	Knob Lake Airport	Unnnafected		1
USNM (USA)	A 30202	Ursus americanus	male	Canada (Quebec)	Montreal, N	Unnnafected		1
USNM (USA)	69236	Ursus americanus	male	Canada (Yukon)	Forty Mile Creek, Upper Yukon River	Unnnafected		1
USNM (USA)	69237	Ursus americanus	female	Canada (Yukon)	Fort Reliance, Upper Yukon River	Unnnafected		1
USNM (USA)	69238	Ursus americanus	female	Canada (Yukon)	Fort Reliance, Upper Yukon River	Unnnafected		1
USNM (USA)	69239	Ursus americanus	male	Canada (Yukon)	Fort Reliance, Upper Yukon River	Unnnafected		1
USNM (USA)	69786	Ursus americanus	indet	Canada (Yukon)	Rampart House	Unnnafected		1
USNM (USA)	69787	Ursus americanus	indet	Canada (Yukon)	Rampart House, 5 Mi E	Unnnafected		1
USNM (USA)	134236	Ursus americanus	indet	Canada (Yukon)	Pelly River	Unnnafected		1
USNM (USA)	134238	Ursus americanus	male	Canada (Yukon)	Pelly River, Mount Ross River	Unnnafected		1
USNM (USA)	134239	Ursus americanus	male	Canada (Yukon)	Pelly River, Mount Ross River	Unnnafected		1
USNM (USA)	134240	Ursus americanus	indet	Canada (Yukon)	Pelly River, Mount Ross River	Affected
USNM (USA)	146370	Ursus americanus	male	Canada (Yukon)	Pelly River, Tay River	Unnnafected		1
USNM (USA)	146374	Ursus americanus	female	Canada (Yukon)	Pelly River, 50 Mi Below Ross River	Unnnafected		1
USNM (USA)	180983	Ursus americanus	female	Canada (Yukon)	Macmillan River, 150-175 Mi Up	Unnnafected		1
USNM (USA)	180991	Ursus americanus	indet	Canada (Yukon)	Old Crow River	Affected
USNM (USA)	210456	Ursus americanus	indet	Canada (Yukon)	Whitehorse	Unnnafected		1
USNM (USA)	210457	Ursus americanus	indet	Canada (Yukon)	Whitehorse	Affected
USNM (USA)	210709	Ursus americanus	male	Canada (Yukon)	Champagne Landing	Unnnafected		1
USNM (USA)	214696	Ursus americanus	male	Canada (Yukon)	Glenlyon Range	Unnnafected		1
USNM (USA)	214697	Ursus americanus	male	Canada (Yukon)	Glenlyon Range	Unnnafected		1
USNM (USA)	214698	Ursus americanus	indet	Canada (Yukon)	Glenlyon Range	Unnnafected		1
USNM (USA)	214699	Ursus americanus	indet	Canada (Yukon)	Glenlyon Range	Unnnafected		1
USNM (USA)	214700	Ursus americanus	indet	Canada (Yukon)	Glenlyon Range	Unnnafected		1
USNM (USA)	214701	Ursus americanus	indet	Canada (Yukon)	Glenlyon Range	Unnnafected		1
USNM (USA)	214702	Ursus americanus	indet	Canada (Yukon)	Glenlyon Range	Unnnafected		1
USNM (USA)	214703	Ursus americanus	indet	Canada (Yukon)	Glenlyon Range	Unnnafected		1
USNM (USA)	214704	Ursus americanus	indet	Canada (Yukon)	Glenlyon Range	Unnnafected		1
USNM (USA)	214705	Ursus americanus	indet	Canada (Yukon)	Glenlyon Range	Unnnafected		1
USNM (USA)	214706	Ursus americanus	indet	Canada (Yukon)	Glenlyon Range	Unnnafected		1
USNM (USA)	214707	Ursus americanus	indet	Canada (Yukon)	Glenlyon Range	Unnnafected		1
USNM (USA)	215712	Ursus americanus	male	Canada (Yukon)	Ross Mountains	Unnnafected		1
USNM (USA)	221708	Ursus americanus	male	Canada (Yukon)	Ross Mountains	Affected
USNM (USA)	222762	Ursus americanus	female	Canada (Yukon)	Whitehorse	Affected
USNM (USA)	222763	Ursus americanus	indet	Canada (Yukon)	Whitehorse	Unnnafected		1
USNM (USA)	222764	Ursus americanus	indet	Canada (Yukon)	Whitehorse	Unnnafected		1
USNM (USA)	222765	Ursus americanus	indet	Canada (Yukon)	Whitehorse	Unnnafected		1
USNM (USA)	223770	Ursus americanus	indet	Canada (Yukon)	Whitehorse	Unnnafected		1
USNM (USA)	223771	Ursus americanus	indet	Canada (Yukon)	Little Salmon River	Unnnafected		1
USNM (USA)	225419	Ursus americanus	male	Canada (Yukon)	Tahkeena River, Upper	Unnnafected		1
USNM (USA)	225420	Ursus americanus	female	Canada (Yukon)	Tahkeena River, Upper	Unnnafected		1
USNM (USA)	227065	Ursus americanus	male	Canada (Yukon)	Ross River	Unnnafected		1
USNM (USA)	227968	Ursus americanus	indet	Canada (Yukon)	Champagne	Unnnafected		1
USNM (USA)	228218	Ursus americanus	male	Canada (Yukon)	Little Arm Kluane	Unnnafected		1
USNM (USA)	228219	Ursus americanus	male	Canada (Yukon)	Little Arm Kluane	Unnnafected		1
USNM (USA)	228220	Ursus americanus	male	Canada (Yukon)	Little Arm Kluane	Unnnafected		1
USNM (USA)	228513	Ursus americanus	female	Canada (Yukon)	No data	Unnnafected		1
USNM (USA)	228864	Ursus americanus	indet	Canada (Yukon)	Duke River, Head, Duke Glacier	Unnnafected		1
USNM (USA)	228865	Ursus americanus	male	Canada (Yukon)	Kluane River	Unnnafected		1
USNM (USA)	228866	Ursus americanus	indet	Canada (Yukon)	Hooche Lake	Unnnafected		1
USNM (USA)	228867	Ursus americanus	indet	Canada (Yukon)	Champagne	Unnnafected		1
USNM (USA)	228884	Ursus americanus	female	Canada (Yukon)	Rose Mountains, Upper Pelly River	Unnnafected		1
USNM (USA)	228885	Ursus americanus	male	Canada (Yukon)	Rose Mountains, Upper Pelly River	Unnnafected		1
USNM (USA)	228886	Ursus americanus	male	Canada (Yukon)	Rose Mountains, Upper Pelly River	Unnnafected		1
USNM (USA)	228887	Ursus americanus	male	Canada (Yukon)	Lopp River	Unnnafected		1
USNM (USA)	228888	Ursus americanus	male	Canada (Yukon)	Lopp River	Unnnafected		1
USNM (USA)	228889	Ursus americanus	male	Canada (Yukon)	Lopp River	Unnnafected		1
USNM (USA)	228890	Ursus americanus	male	Canada (Yukon)	Lopp River	Unnnafected		1
USNM (USA)	228891	Ursus americanus	male	Canada (Yukon)	Nieling River, Head	Unnnafected		1
USNM (USA)	229256	Ursus americanus	indet	Canada (Yukon)	White River	Unnnafected		1
USNM (USA)	229257	Ursus americanus	indet	Canada (Yukon)	Five Fingers	Unnnafected		1
USNM (USA)	229259	Ursus americanus	indet	Canada (Yukon)	Selkirk	Unnnafected		1
USNM (USA)	229260	Ursus americanus	indet	Canada (Yukon)	Selkirk	Unnnafected		1
USNM (USA)	229261	Ursus americanus	indet	Canada (Yukon)	Ross River, Upper	Unnnafected		1
USNM (USA)	229262	Ursus americanus	male	Canada (Yukon)	Ross River	Unnnafected		1
USNM (USA)	229263	Ursus americanus	indet	Canada (Yukon)	Pelly River, Lower	Unnnafected		1
USNM (USA)	229264	Ursus americanus	indet	Canada (Yukon)	Pelly River, Lower	Unnnafected		1
USNM (USA)	229265	Ursus americanus	indet	Canada (Yukon)	Yukon River, Upper, Near Lake La Barge	Unnnafected		1
USNM (USA)	229266	Ursus americanus	indet	Canada (Yukon)	Little Salmon River, Near	Unnnafected		1
USNM (USA)	229267	Ursus americanus	indet	Canada (Yukon)	Big Salmon River, Near	Unnnafected		1
USNM (USA)	229268	Ursus americanus	male	Canada (Yukon)	Little Salmon River	Unnnafected		1
USNM (USA)	229269	Ursus americanus	indet	Canada (Yukon)	Little Salmon River	Unnnafected		1
USNM (USA)	231578	Ursus americanus	male	Canada (Yukon)	Whitehorse, 50 Mi W, Near Champagne Landing	Unnnafected		1
USNM (USA)	231951	Ursus americanus	indet	Canada (Yukon)	Whitehorse, Near	Unnnafected		1
USNM (USA)	232391	Ursus americanus	male	Canada (Yukon)	Big Salmon River	Unnnafected		1
USNM (USA)	233005	Ursus americanus	indet	Canada (Yukon)	Ogilvie Range, 60 Mi Range Extension	Unnnafected		1
USNM (USA)	233032	Ursus americanus	indet	Canada (Yukon)	Nordenskiold River	Unnnafected		1
USNM (USA)	233033	Ursus americanus	indet	Canada (Yukon)	Yukon River, Upper	Unnnafected		1
USNM (USA)	233035	Ursus americanus	indet	Canada (Yukon)	Lake Kluame	Unnnafected		1
USNM (USA)	233226	Ursus americanus	indet	Canada (Yukon)	Whitehorse	Unnnafected		1
USNM (USA)	233227	Ursus americanus	indet	Canada (Yukon)	Whitehorse, E Of	Unnnafected		1
USNM (USA)	233229	Ursus americanus	indet	Canada (Yukon)	Whitehorse	Unnnafected		1
USNM (USA)	233230	Ursus americanus	indet	Canada (Yukon)	Whitehorse	Unnnafected		1
USNM (USA)	233631	Ursus americanus	male	Canada (Yukon)	Whitehorse	Unnnafected		1
USNM (USA)	233705	Ursus americanus	indet	Canada (Yukon)	Little Salmon River	Unnnafected		1
USNM (USA)	235345	Ursus americanus	male	Canada (Yukon)	Goldstone Creek	Affected
USNM (USA)	235346	Ursus americanus	female	Canada (Yukon)	Kluane Lake	Unnnafected		1
USNM (USA)	235521	Ursus americanus	indet	Canada (Yukon)	White Horse, Near	Unnnafected		1
USNM (USA)	235522	Ursus americanus	indet	Canada (Yukon)	White Horse	Unnnafected		1
USNM (USA)	235523	Ursus americanus	indet	Canada (Yukon)	White Horse	Unnnafected		1
USNM (USA)	239304	Ursus americanus	female	Canada (Yukon)	No data	Unnnafected		1
USNM (USA)	242649	Ursus americanus	male	Canada (Yukon)	Whitehorse	Unnnafected		1
USNM (USA)	247016	Ursus americanus	male	Canada (Yukon)	Old Crow River	Unnnafected		1
USNM (USA)	A 3484	Ursus americanus	male	USA (Florida)	Miami-Dade County, Key Biscayne	Unnnafected		1
USNM (USA)	15458	Ursus americanus	male	USA (Florida)	Indian River	Unnnafected		1
USNM (USA)	60369	Ursus americanus	indet	USA (Florida)	Brevard County,Micco	Unnnafected		1
USNM (USA)	65369	Ursus americanus	indet	USA (Florida)	Miami-Dade County, Coconut Grove	Unnnafected		1
USNM (USA)	67406	Ursus americanus	female	USA (Florida)	Cape Canaveral, Near	Unnnafected		1
USNM (USA)	145265	Ursus americanus	indet	USA (Florida)	New Smyrna	Unnnafected		1
USNM (USA)	223943	Ursus americanus	male	USA (Florida)	Allenhurst, Merritts Island	Unnnafected		1
USNM (USA)	231501	Ursus americanus	female	USA (Florida)	Chokoloskee	Unnnafected		1
USNM (USA)	231502	Ursus americanus	indet	USA (Florida)	Everglades	Unnnafected		1
USNM (USA)	234242	Ursus americanus	female	USA (Florida)	Chossahowitzka	Unnnafected		1
USNM (USA)	238011	Ursus americanus	indet	USA (Florida)	Brevard County, Merritt Island	Unnnafected		1
USNM (USA)	247238	Ursus americanus	indet	USA (Florida)	Franklin County, Apalachicola	Unnnafected		1
USNM (USA)	249311	Ursus americanus	indet	USA (Florida)	Istokpoga Lake, NW Side	Unnnafected		1
USNM (USA)	261311	Ursus americanus	indet	USA (Florida)	Miami-Dade County, Miami Beach	Unnnafected		1
USNM (USA)	265147	Ursus americanus	indet	USA (Florida)	Marion County, Ocala National Forest, Mud Lake	Unnnafected		1
USNM (USA)	200393	Ursus americanus	indet	USA (Georgia)	White County, Nacoochee Mound	Unnnafected		1
USNM (USA)	200394	Ursus americanus	indet	USA (Georgia)	White County, Nacoochee Mound	Unnnafected		1
USNM (USA)	209154	Ursus americanus	indet	USA (Georgia)	Clinch County, Fargo, In Okeefinokee Swamp	Unnnafected		1
USNM (USA)	211454	Ursus americanus	indet	USA (Georgia)	Clinch County,Fargo	Unnnafected		1
USNM (USA)	211455	Ursus americanus	indet	USA (Georgia)	Clinch County,Fargo	Unnnafected		1
USNM (USA)	211456	Ursus americanus	indet	USA (Georgia)	Clinch County,Fargo	Unnnafected		1
USNM (USA)	211457	Ursus americanus	indet	USA (Georgia)	Clinch County,Fargo	Unnnafected		1
USNM (USA)	213695	Ursus americanus	indet	USA (Georgia)	Clinch County,Fargo	Unnnafected		1
USNM (USA)	213697	Ursus americanus	indet	USA (Georgia)	Clinch County,Fargo	Affected
USNM (USA)	222676	Ursus americanus	indet	USA (Georgia)	Okefenoke Swamp	Unnnafected		1	0
USNM (USA)	286407	Ursus americanus	indet	USA (Georgia)	Okefenoke National Wildlife Refuge	Unnnafected		1
USNM (USA)	286408	Ursus americanus	indet	USA (Georgia)	Okefenoke National Wildlife Refuge	Unnnafected		1
USNM (USA)	A 3894	Ursus americanus	indet	USA (Georgia)	No data	Unnnafected		1
USNM (USA)	A 12398	Ursus americanus	male	USA (Idaho)	Clearwater County, Orofino, Ceder Creek	Unnnafected		1
USNM (USA)	A 20759	Ursus americanus	indet	USA (Idaho)	Fremont County, Snake River, N Fork, Ripley Ranch	Unnnafected		1
USNM (USA)	A 30728	Ursus americanus	indet	USA (Idaho)	Alturas Lake	Unnnafected		1
USNM (USA)	A 31277	Ursus americanus	indet	USA (Idaho)	Priest River	Unnnafected		1
USNM (USA)	224538	Ursus americanus	male	USA (Idaho)	Bonner County, Coolin	Unnnafected		1
USNM (USA)	235992	Ursus americanus	indet	USA (Idaho)	Bonner County, Coolin	Unnnafected		1
USNM (USA)	75050	Ursus americanus	indet	USA (Idaho)	Bonner County, Coolin	Unnnafected		1
USNM (USA)	105993	Ursus americanus	indet	USA (Idaho)	Bonner County, Coolin	Unnnafected		1
USNM (USA)	169105	Ursus americanus	indet	USA (Idaho)	Bonner County, Coolin	Unnnafected		1
USNM (USA)	169106	Ursus americanus	indet	USA (Idaho)	Lolo Hot Springs, S, Packer Meadow, Near State Line	Unnnafected		1
USNM (USA)	169107	Ursus americanus	indet	USA (Idaho)	Clearwater River	Unnnafected		1
USNM (USA)	169108	Ursus americanus	indet	USA (Idaho)	Selway National Forest	Unnnafected		1
USNM (USA)	169109	Ursus americanus	indet	USA (Idaho)	Idaho County, Lowell	Unnnafected		1
USNM (USA)	169145	Ursus americanus	indet	USA (Idaho)	Idaho County, Lowell, 3 miles from	Unnnafected		1
[truncated: 274 more rows]

## Sheet: Arctodus remains
Museum	prefix	Cat. #	Other cat. #	Taxon:	Locality: (Specimen Details)	Locality Remarks:	Group:	Element:	Side:	Remarks: (Element Information)	dental carries	same individual?
George Page	Z	5	HC 762	A. simus	Hancock Collection : Deposit 9 : Grid H-13 : D1 11.5		cranial	skull			Y
George Page	Z	22	HC 83	A. simus	Hancock Collection : Deposit 9 : Grid I-14 : D1 24.5		tooth	M2/	rt		Y
George Page	R	63179		A. simus	Pit 91 Collection : Deposit 91 : Field No. RLP 1948 : Grid I-8		tooth	M2/	rt	old indiv;	Y
George Page	HC	619		A. simus	Hancock Collection : Deposit 9 : Grid L-15 : D1 19		cranial	dentary	rt	w /m1-2; from Sparky Johnson;	Y
George Page	R	52237		A. simus	Pit 91 Collection : Deposit 91 : Field No. RLP 1648 : Grid I-8		cranial	maxilla	rt	w P3-M2/; pits in M2/; fragment;	Y	possible-1
George Page	R	52511		A. simus	Pit 91 Collection : Deposit 91 : Field No. RLP 1748 : Grid I-8		cranial	maxilla	lt	fragment; w P4-M2/; (1+1 cap); waterworn	Y	possible-1
George Page	R	52234		A. simus	Pit 91 Collection : Deposit 91 : Field No. RLP 1748 : Grid I-8		cranial	dentary	rt	w /i2-c, /p4-m3, root of /i1; pathology resorbed premolar alveolus; (1+1 bot);		possible-1
George Page	Z	21	HC 1292	A. simus	Hancock Collection : Deposit 9 : Grid J-13 : D1 17	grids J+K 13+14 and pit 17 caved	cranial	dentary	lt	dentary with /m1-2; also catalog #'s Z21b & HC 1129;		possible-2
George Page	Z	23	HC 1296	A. simus	Hancock Collection : Deposit 17	caved	tooth	/m3	lt			possible-2
George Page	Z	129		A. simus	Hancock Collection : Deposit 17	caved	cranial	maxilla	rt	fragment; with M1-2/; also catalog # 1293		possible-3
George Page	Z	128		A. simus	Hancock Collection : Deposit 17	caved	cranial	maxilla	lt	fragment; with P4/, M1/; also catalog # HC 1294		possible-3
George Page	Z	26		A. simus	Hancock Collection : Deposit 17	caved	tooth	M2/	rt	also catalog # HC 1291		possible-4
George Page	Z	136		A. simus	Hancock Collection : Deposit 17	caved	tooth	M1/	lt	also catalog # HC 628		possible-4
George Page	Z	126		A. simus	Hancock Collection : Deposit 17	caved	tooth	M2/	rt	also catalog # HC 1290		possible-4
George Page	Z	127		A. simus	Hancock Collection : Deposit 17	caved	tooth	M1/	lt	also catalog # HC 1289		possible-4
George Page	Z	72		A. simus	Hancock Collection : Deposit 77	caved	tooth	/m2	lt	also catalog # HC 506		possible-5
George Page	Z	62	HC 511	A. simus	Hancock Collection : Deposit 77 : Grid G-11 : D1 9		tooth	/m2	lt			possible-5
George Page	Z	14		A. simus	Hancock Collection : Deposit no data		tooth	M1/	rt			possible-6
George Page	Z	13		A. simus	Hancock Collection : Deposit no data		tooth	M1/	lt			possible-6
George Page	HC	9748										possible-7
George Page	HC	624										possible-7
George Page	Z	2	HC 92	A. simus	Hancock Collection : Deposit 3 : Grid D-3 : D1 9		cranial	skull		reconstructed skull;
George Page	Z	18	HC 90	A. simus	Hancock Collection : Deposit 9 : D1 13	which grid	cranial	dentary	lt	with /c, /m1-3;
George Page	Z	4		A. simus	Hancock Collection : Deposit 9 : Grid D-13 : D1 25.5		cranial	skull		with maxilla, premaxilla without I/ or C/; also catalog # HC 93
George Page	Z	10	HC 626	A. simus	Hancock Collection : Deposit 9 : Grid F-12 : D1 19.5		cranial	dentary	lt	fragment; with /c, /m1-3, root /p4;
George Page	HC	57538		A. simus	Hancock Collection : Deposit 9 : Grid F-12 : D1 21		tooth	/m3	lt	box #10-94
George Page	HC	57490		A. simus	Hancock Collection : Deposit 9 : Grid F-12 : D1 21		cranial	maxilla	lt	fragment; w M1/; root of M2/; box #10-94
George Page	Z	16	HC 86	A. simus	Hancock Collection : Deposit 9 : Grid G-3 : D1 15		cranial	dentary	rt	with /m1-3;
George Page	Z	17	HC 89	A. simus	Hancock Collection : Deposit 9 : Grid H-13 : D1 12		cranial	dentary	rt	with /m2-3;
George Page	Z	3	HC 93	A. simus	Hancock Collection : Deposit 9 : Grid H-13 : D1 15		cranial	skull		reconstructed skull; w/ Rt P3-4/, M1-2/, and Lt M1-2/;
George Page	Z	25	HC 1128	A. simus	Hancock Collection : Deposit 9 : Grid J-13 : D1 17	grids J+K 13+14	tooth	M1/	lt
George Page	Z	132		A. simus	Hancock Collection : Deposit 9 : Grid J-15 : D1 18.5	grids J+K-15	tooth	M2/	lt	also catalog # HC 1288
George Page	Z	54	HC 618	A. simus	Hancock Collection : Deposit 9 : Grid K-14 : D1 18.5	Questionable Information 2-60?; grids K-14+15	cranial	dentary	rt	with /m1-2;
George Page	HC	57514		A. simus	Hancock Collection : Deposit 17	caved	cranial	dentary	rt	w /m1-2
George Page	Z	1	HC 134 & HC 5700-1	A. simus	Hancock Collection : Deposit 60 : Grid H-10 : D1 9		cranial	skull
George Page	Z	125	HC 1134	A. simus	Hancock Collection : Deposit 77	caved	cranial	maxilla	rt	glued to Z 131,
George Page	Z	71	HC 507	A. simus	Hancock Collection : Deposit 77 : D1 9		tooth	/m3	lt
George Page	Z	68	HC 509	A. simus	Hancock Collection : Deposit 77 : Grid F-11 : D1 10	grid F(G)-11	tooth	/m3	rt
George Page	Z	63	HC 510	A. simus	Hancock Collection : Deposit 77 : Grid G-11 : D1 9.5		tooth	/m3	rt
George Page	Z	6	HC 401	A. simus	Hancock Collection : Deposit 77 : Grid H-11 : D1 9.5		cranial	dentary	rt
George Page	Z	9		A. simus	Hancock Collection : Deposit no data		cranial	dentary	lt	fragment; with /m1-2 path /c
George Page	HC	138725		A. simus	Hancock Collection : Deposit no data		tooth	/m2	rt	worn;
George Page	HC	57491		A. simus	Hancock Collection : Deposit no data		cranial	maxilla	lt	fragment; w M2/
George Page	HC	57510		A. simus	Hancock Collection : Deposit no data		tooth	M1-2/	lt	associated
George Page	HC	57511		A. simus	Hancock Collection : Deposit no data		tooth	M2/	lt
George Page	HC	57516		A. simus	Hancock Collection : Deposit no data		cranial	dentary	lt	fragment; w /m3; roots of /m2
George Page	HC	57519		A. simus	Hancock Collection : Deposit no data		cranial	dentary	lt	fragment; w /m2
George Page	HC	57520		A. simus	Hancock Collection : Deposit no data		cranial	dentary	rt	fragment; w /m1-3, in 5 pieces; box #11-94
George Page	HC	57521		A. simus	Hancock Collection : Deposit no data		cranial	dentary	rt	fragment; w /m1-2
George Page	HC	57523		A. simus	Hancock Collection : Deposit no data		cranial	dentary	rt	fragment; w /m2; posterior root of /m1
George Page	HC	57537		A. simus	Hancock Collection : Deposit no data		tooth	/m2	rt	w broken anterior root
George Page	HC	60451		A. simus	Hancock Collection : Deposit no data		tooth	M2/	rt
George Page	Z	15		A. simus	Hancock Collection : Deposit no data		tooth	M1/	rt
George Page	Z	19		A. simus	Hancock Collection : Deposit no data		cranial	dentary	lt	with /p4, /m1-2
George Page	Z	7		A. simus	Hancock Collection : Deposit no data		cranial	dentary	rt	with /c, /p4, /m1-2; glued to Z29; also catalog # HC 622
George Page	Z	8		A. simus	Hancock Collection : Deposit no data		cranial	skull		fragment; lt mandible fragment with /p4-m3, and rt /c; rt maxilla fragment with M1-2/; glued to Z 29
George Page	Z	20		A. simus	Hancock Collection : Deposit no data		cranial	maxilla		lt and rt maxillae fragment with P4/s, M1-2/s, 3Cs
George Page	R	27442		A. simus	Pit 91 Collection : Deposit 91 : Field No. RLP 924 : Grid F-11		tooth	/m2	rt	1 + 1 capsule;
George Page	R	21761		A. simus	Pit 91 Collection : Deposit 91 : Field No. RLP 1156 : Grid H-11		tooth	M1/	lt	(1+1 cap)
George Page	R	54754		A. simus	Pit 91 Collection : Deposit 91 : Field No. RLP 1740 : Grid I-10		cranial	maxilla	lt	w erupting C/, P4-M2/; (1+1 bot);
George Page	R	52518		A. simus	Pit 91 Collection : Deposit 91 : Field No. RLP 1848 : Grid I-8		tooth	/m3	rt
George Page	R	63178		A. simus	Pit 91 Collection : Deposit 91 : Field No. RLP 2068 : Grid K-8		tooth	/m1	rt	w lateral fragment of dentary; (1+1 cap);
Canadia Museum of Nature	NMC	43444		A. simus	Old Crow Formation (Yukon Canada)		mandible	m1-m3	rt
Canadia Museum of Nature	NMC	19006		A. simus	Old Crow Formation (Yukon Canada)		cranial	P4-M2	rt
American Museum of Natural History	AMNH-F:AM	127699		A. simus	Goldstream (Alaska)		cranial	c, m1-m2	rt
American Museum of Natural History	AMNH-F:AM	30492		A. simus	Upper Cleary, Fairbanks (Alaska)		skull	c, p4-m2	rt,lt
American Museum of Natural History	AMNH-F:AM	99209		A. simus	Ester Creek (Alaska)		skull	COMPLETE
Yukon-Beringia Interpretative	YG	24.1		A. simus	Opis Creek (Yukon)
American Museum of Natural History	A-199-5031	Uncatalogued		A. simus	Rancholabrean, Fairbanks area, Alaska
